# Supplementary material for: Characterization of the AcrIIC1 anti‒CRISPR protein for Cas9‒based genome engineering in E. coli
Source: Commun Biol. 2023 Oct 13;6:1042. doi: 10.1038/s42003-023-05418-5 (PMC10576004; doi:10.1038/s42003-023-05418-5)
Supplement: Supplementary file 4 — Supplementary Data 1,2,3,4,5,6 [file 42003_2023_5418_MOESM4_ESM.xlsx]

## Sheet: Sup Data 1
Plasmid ID	Cloning strategy	Description of fragments	Function	Reference
pACYC184	-	-	Negative control in killing, binding, and killing-inhibition assays. Positive control in binding assays. PCR template for pscr.	Lab stock
pKD46	-	-	Lambda Red recombineering genes (exo, bet, gam) for genome editing assays.	58
pUC19	-	-	Negative control in binding, and killing-inhibition assays. PCR template for pAcr.	Lab stock
pET_MBP_Geo_st	-	-	PCR template for pGCas9_gfp1/gfp2/gfp3/scr.	37
pPtet_Acr_Prha_ TCas9	-	-	PCR template for pGCas9_gfp1/gfp2/gfp3/scr, and pTCas9_gfp1/gfp2/gfp3/scr.	Lab stock
pPrha_TCas9 _gfp1	-	-	PCR template for pGCas9_gfp1.	Lab stock
pPrha_TCas9 _gfp2	-	-	PCR template for pGCas9_gfp2.	Lab stock
pPrha_TCas9 _gfp3	-	-	PCR template for pGCas9_gfp3.	Lab stock
pPrha_TCas9 _scr	-	-	PCR template for pGCas9_scr.	Lab stock
pPrha_GCas9 _gfp1	-	-	PCR template for pAcr.	Lab stock
pMK-RQ­_Acr_coK12_coT12	-	-	PCR template for pAcr.	Lab stock
pThermoCas9i	-	-	PCR template for pdTCas9_gfp1/gfp2/gfp3/scr.	36
pScI_dCas9_CDA1_UGI_LVA_noRNA	-	-	PCR template for all pdThermoTarget-AID, pdGeoTarget-AID, pAcrThermoTarget-AID, and pAcrGeoTarget-AID plasmids.	53
pscr	Gibson assembly	Fragment 1: PJ23119, sgRNA scr, and terminator from pAcrTCas9_scr amplified with primers BG15197 and BG15198	SgRNA (spacer scr) non-targeting the genome of E. coli_gfp in Western blot assays (negative control).	This study
		Fragment 2: pACYC184 backbone from pACYC184 amplified with primers BG15199 and BG15200
pTCas9_gfp1	Gibson assembly	Fragment 1: 5' UTR, lac operator, Ptet, PlacI, lacI gene, terminator, PJ23119, sgRNA 1, terminator, pACYC184 backbone, and terminator from pGCas9_gfp1 amplified with primers BG13459 and BG13460	ThermoCas9 and sgRNA (spacer gfp1) targeting the genome-integrated PlacUV5 in killing, binding, and killing-inhibition assays. PCR template for pdTCas9_gfp1, and pAcrTCas9_gfp1.	This study
		Fragment 2: thermocas9 gene from pPtet_Acr_Prha_ TCas9 amplified with primers BG13461 and BG13462
pTCas9_gfp1.20	Gibson assembly	Fragment 1: part of the terminator, thermocas9 gene, 5' UTR, lac operator, Ptet, PlacI, lacI gene, terminator, PJ23119, and part of the sgRNA 1.20 from pTCas9_scr amplified with primers BG17337 and BG17340	ThermoCas9 and sgRNA (spacer gfp1) targeting the genome-integrated PlacUV5 and harboring 3 consecutive mismatches at the 5' end of the spacer. Used in killing assays.	This study
		Fragment 2: sgRNA 1.20, terminator, pACYC184 backbone, and part of the terminator from pTCas9_scr amplified with primers BG17355 and BG17368
pTCas9_gfp1.19	Gibson assembly	Fragment 1: part of the terminator, thermocas9 gene, 5' UTR, lac operator, Ptet, PlacI, lacI gene, terminator, PJ23119, and part of the sgRNA 1.19 from pTCas9_scr amplified with primers BG17337 and BG17341	ThermoCas9 and sgRNA (spacer gfp1) targeting the genome-integrated PlacUV5 and harboring 4 consecutive mismatches at the 5' end of the spacer. Used in killing assays.	This study
		Fragment 2: sgRNA 1.19, terminator, pACYC184 backbone, and part of the terminator from pTCas9_scr amplified with primers BG17356 and BG17368
pTCas9_gfp1.18	Gibson assembly	Fragment 1: part of the terminator, thermocas9 gene, 5' UTR, lac operator, Ptet, PlacI, lacI gene, terminator, PJ23119, and part of the sgRNA 1.18 from pTCas9_scr amplified with primers BG17337 and BG17342	ThermoCas9 and sgRNA (spacer gfp1) targeting the genome-integrated PlacUV5 and harboring 5 consecutive mismatches at the 5' end of the spacer. Used in killing and binding assays.	This study
		Fragment 2: sgRNA 1.18, terminator, pACYC184 backbone, and part of the terminator from pTCas9_scr amplified with primers BG17357 and BG17368
pTCas9_gfp1.13	Gibson assembly	Fragment 1: part of the terminator, thermocas9 gene, 5' UTR, lac operator, Ptet, PlacI, lacI gene, terminator, PJ23119, and part of the sgRNA 1.13 from pTCas9_scr amplified with primers BG17337 and BG18458	ThermoCas9 and sgRNA (spacer gfp1) targeting the genome-integrated PlacUV5 and harboring 10 consecutive mismatches at the 5' end of the spacer. Used in binding assays.	This study
		Fragment 2: sgRNA 1.13, terminator, pACYC184 backbone, and part of the terminator from pTCas9_scr amplified with primers BG18464 and BG17368
pTCas9_gfp1.8	Gibson assembly	Fragment 1: part of the terminator, thermocas9 gene, 5' UTR, lac operator, Ptet, PlacI, lacI gene, terminator, PJ23119, and part of the sgRNA 1.8 from pTCas9_scr amplified with primers BG17337 and BG18983	ThermoCas9 and sgRNA (spacer gfp1) targeting the genome-integrated PlacUV5 and harboring 15 consecutive mismatches at the 5' end of the spacer. Used in binding assays.	This study
		Fragment 2: sgRNA 1.8, terminator, pACYC184 backbone, and part of the terminator from pTCas9_scr amplified with primers BG18992 and BG17368
pTCas9_gfp1.6	Gibson assembly	Fragment 1: part of the terminator, thermocas9 gene, 5' UTR, lac operator, Ptet, PlacI, lacI gene, terminator, PJ23119, and part of the sgRNA 1.6 from pTCas9_scr amplified with primers BG17337 and BG18984	ThermoCas9 and sgRNA (spacer gfp1) targeting the genome-integrated PlacUV5 and harboring 17 consecutive mismatches at the 5' end of the spacer. Used in binding assays.	This study
		Fragment 2: sgRNA 1.6, terminator, pACYC184 backbone, and part of the terminator from pTCas9_scr amplified with primers BG18993 and BG17368
pTCas9_gfp2	Gibson assembly	Fragment 1: 5' UTR, lac operator, Ptet, PlacI, lacI gene, terminator, PJ23119, sgRNA 2, terminator, pACYC184 backbone, and terminator from pGCas9_gfp2 amplified with primers BG13459 and BG13460	ThermoCas9 and sgRNA (spacer gfp2) targeting the genome-integrated PlacUV5 in killing, binding, and killing-inhibition assays. PCR template for pdTCas9_gfp2, and pAcrTCas9_gfp2.	This study
		Fragment 2: thermocas9 gene from pPtet_Acr_Prha_ TCas9 amplified with primers BG13461 and BG13462
pTCas9_gfp2.20	Gibson assembly	Fragment 1: part of the terminator, thermocas9 gene, 5' UTR, lac operator, Ptet, PlacI, lacI gene, terminator, PJ23119, and part of the sgRNA 2.20 from pTCas9_scr amplified with primers BG17337 and BG17345	ThermoCas9 and sgRNA (spacer gfp2) targeting the genome-integrated PlacUV5 and harboring 3 consecutive mismatches at the 5' end of the spacer. Used in killing assays.	This study
		Fragment 2: sgRNA 2.20, terminator, pACYC184 backbone, and part of the terminator from pTCas9_scr amplified with primers BG17360 and BG17368
pTCas9_gfp2.19	Gibson assembly	Fragment 1: part of the terminator, thermocas9 gene, 5' UTR, lac operator, Ptet, PlacI, lacI gene, terminator, PJ23119, and part of the sgRNA 2.19 from pTCas9_scr amplified with primers BG17337 and BG17346	ThermoCas9 and sgRNA (spacer gfp2) targeting the genome-integrated PlacUV5 and harboring 4 consecutive mismatches at the 5' end of the spacer. Used in killing assays.	This study
		Fragment 2: sgRNA 2.19, terminator, pACYC184 backbone, and part of the terminator from pTCas9_scr amplified with primers BG17361 and BG17368
pTCas9_gfp2.18	Gibson assembly	Fragment 1: part of the terminator, thermocas9 gene, 5' UTR, lac operator, Ptet, PlacI, lacI gene, terminator, PJ23119, and part of the sgRNA 2.18 from pTCas9_scr amplified with primers BG17337 and BG17347	ThermoCas9 and sgRNA (spacer gfp2) targeting the genome-integrated PlacUV5 and harboring 5 consecutive mismatches at the 5' end of the spacer. Used in killing and binding assays.	This study
		Fragment 2: sgRNA 2.18, terminator, pACYC184 backbone, and part of the terminator from pTCas9_scr amplified with primers BG17362 and BG17368
pTCas9_gfp2.13	Gibson assembly	Fragment 1: part of the terminator, thermocas9 gene, 5' UTR, lac operator, Ptet, PlacI, lacI gene, terminator, PJ23119, and part of the sgRNA 2.13 from pTCas9_scr amplified with primers BG17337 and BG18460	ThermoCas9 and sgRNA (spacer gfp2) targeting the genome-integrated PlacUV5 and harboring 10 consecutive mismatches at the 5' end of the spacer. Used in binding assays.	This study
		Fragment 2: sgRNA 2.13, terminator, pACYC184 backbone, and part of the terminator from pTCas9_scr amplified with primers BG18466 and BG17368
pTCas9_gfp2.8	Gibson assembly	Fragment 1: part of the terminator, thermocas9 gene, 5' UTR, lac operator, Ptet, PlacI, lacI gene, terminator, PJ23119, and part of the sgRNA 2.8 from pTCas9_scr amplified with primers BG17337 and BG18986	ThermoCas9 and sgRNA (spacer gfp2) targeting the genome-integrated PlacUV5 and harboring 15 consecutive mismatches at the 5' end of the spacer. Used in binding assays.	This study
		Fragment 2: sgRNA 2.8, terminator, pACYC184 backbone, and part of the terminator from pTCas9_scr amplified with primers BG18995 and BG17368
pTCas9_gfp2.6	Gibson assembly	Fragment 1: part of the terminator, thermocas9 gene, 5' UTR, lac operator, Ptet, PlacI, lacI gene, terminator, PJ23119, and part of the sgRNA 2.6 from pTCas9_scr amplified with primers BG17337 and BG18987	ThermoCas9 and sgRNA (spacer gfp2) targeting the genome-integrated PlacUV5 and harboring 17 consecutive mismatches at the 5' end of the spacer. Used in binding assays.	This study
		Fragment 2: sgRNA 2.6, terminator, pACYC184 backbone, and part of the terminator from pTCas9_scr amplified with primers BG18996 and BG17368
pTCas9_gfp3	Gibson assembly	Fragment 1: 5' UTR, lac operator, Ptet, PlacI, lacI gene, terminator, PJ23119, sgRNA 3, terminator, pACYC184 backbone, and terminator from pGCas9_gfp3 amplified with primers BG13459 and BG13460	ThermoCas9 and sgRNA (spacer gfp3) targeting the genome-integrated PlacUV5 in killing, binding, killing-inhibition assays. PCR template for pdTCas9_gfp3, pAcrTCas9_gfp3, and pHR_TCas9_gfp3.	This study
		Fragment 2: thermocas9 gene from pPtet_Acr_Prha_ TCas9 amplified with primers BG13461 and BG13462
pTCas9_gfp3.20	Gibson assembly	Fragment 1: part of the terminator, thermocas9 gene, 5' UTR, lac operator, Ptet, PlacI, lacI gene, terminator, PJ23119, and part of the sgRNA 3.20 from pTCas9_scr amplified with primers BG17337 and BG17350	ThermoCas9 and sgRNA (spacer gfp3) targeting the genome-integrated gfp gene and harboring 3 consecutive mismatches at the 5' end of the spacer. Used in killing assays.	This study
		Fragment 2: sgRNA 3.20, terminator, pACYC184 backbone, and part of the terminator from pTCas9_scr amplified with primers BG17365 and BG17368
pTCas9_gfp3.19	Gibson assembly	Fragment 1: part of the terminator, thermocas9 gene, 5' UTR, lac operator, Ptet, PlacI, lacI gene, terminator, PJ23119, and part of the sgRNA 3.19 from pTCas9_scr amplified with primers BG17337 and BG17351	ThermoCas9 and sgRNA (spacer gfp3) targeting the genome-integrated gfp gene and harboring 4 consecutive mismatches at the 5' end of the spacer. Used in killing assays.	This study
		Fragment 2: sgRNA 3.19, terminator, pACYC184 backbone, and part of the terminator from pTCas9_scr amplified with primers BG17366 and BG17368
pTCas9_gfp3.18	Gibson assembly	Fragment 1: part of the terminator, thermocas9 gene, 5' UTR, lac operator, Ptet, PlacI, lacI gene, terminator, PJ23119, and part of the sgRNA 3.18 from pTCas9_scr amplified with primers BG17337 and BG17352	ThermoCas9 and sgRNA (spacer gfp3) targeting the genome-integrated gfp gene and harboring 5 consecutive mismatches at the 5' end of the spacer. Used in killing and binding assays.	This study
		Fragment 2: sgRNA 3.18, terminator, pACYC184 backbone, and part of the terminator from pTCas9_scr amplified with primers BG17367 and BG17368
pTCas9_gfp3.13	Gibson assembly	Fragment 1: part of the terminator, thermocas9 gene, 5' UTR, lac operator, Ptet, PlacI, lacI gene, terminator, PJ23119, and part of the sgRNA 3.13 from pTCas9_scr amplified with primers BG17337 and BG19690	ThermoCas9 and sgRNA (spacer gfp3) targeting the genome-integrated gfp gene and harboring 10 consecutive mismatches at the 5' end of the spacer. Used in binding assays.	This study
		Fragment 2: sgRNA 3.13, terminator, pACYC184 backbone, and part of the terminator from pTCas9_scr amplified with primers BG18468 and BG17368
pTCas9_gfp3.8	Gibson assembly	Fragment 1: part of the terminator, thermocas9 gene, 5' UTR, lac operator, Ptet, PlacI, lacI gene, terminator, PJ23119, and part of the sgRNA 3.8 from pTCas9_scr amplified with primers BG17337 and BG19693	ThermoCas9 and sgRNA (spacer gfp3) targeting the genome-integrated gfp gene and harboring 15 consecutive mismatches at the 5' end of the spacer. Used in binding assays.	This study
		Fragment 2: sgRNA 3.8, terminator, pACYC184 backbone, and part of the terminator from pTCas9_scr amplified with primers BG18998 and BG17368
pTCas9_gfp3.6	Gibson assembly	Fragment 1: part of the terminator, thermocas9 gene, 5' UTR, lac operator, Ptet, PlacI, lacI gene, terminator, PJ23119, and part of the sgRNA 3.6 from pTCas9_scr amplified with primers BG17337 and BG19694	ThermoCas9 and sgRNA (spacer gfp3) targeting the genome-integrated gfp gene and harboring 17 consecutive mismatches at the 5' end of the spacer. Used in binding assays.	This study
		Fragment 2: sgRNA 3.6, terminator, pACYC184 backbone, and part of the terminator from pTCas9_scr amplified with primers BG18999 and BG17368
pTCas9_scr	Gibson assembly	Fragment 1: 5' UTR, lac operator, Ptet, PlacI, lacI gene, terminator, PJ23119, sgRNA scr, terminator, pACYC184 backbone, and terminator from pGCas9_scr amplified with primers BG13459 and BG13460	ThermoCas9 and sgRNA (spacer scr) non-targeting the genome of E. coli_gfp in killing, binding, and killing-inhibition assays. PCR template for pTCas9_gfp1.20/gfp1.19/gfp1.18/gfp1.13/gfp1.8/gfp1.6, pTCas_gfp2.20/gfp2.19/gfp2.18/gfp2.13/gfp2.8/gfp2.6, pTCas_gfp3.20/gfp3.19/gfp3.18/gfp3.13/gfp3.8/gfp3.6, pHis-TCas9_scr, pdTCas9_scr, pAcrTCas9_scr, and pHR_TCas9_scr.	This study
		Fragment 2: thermocas9 gene from pPtet_Acr_Prha_ TCas9 amplified with primers BG13461 and BG13462
pHis-TCas9_scr	Gibson assembly	Fragment 1: His6 tag, thermocas9 gene, 5’ UTR, lac operator, Ptet, PlacI, partly lacI gene from pTCas9_scr amplified with primers BG24374 and BG24375	His6-ThermoCas9 and sgRNA (spacer scr) non-targeting the genome of E. coli_gfp in Western blot assays.	This study
		Fragment 2: partly of the lacI gene, terminator, PJ23119, sgRNA scr, terminator, pACYC184 backbone, and His6 tag from pTCas9_scr amplified with primers BG24376 and BG24377
pGCas9_gfp1	Gibson assembly	Fragment 1: geocas9 gene from pET_MBP_Geo_st amplified with primers BG13307 and BG13310	GeoCas9 and sgRNA (spacer gfp1) targeting the genome-integrated PlacUV5 in killing, binding, and killing-inhibition assays. Moreover, PCR template for pTCas9_gfp1, pdGCas9_gfp1, and pAcrGCas9_gfp1.	This study
		Fragment 2: 5' UTR, lac operator, Ptet, PlacI, and lacI gene from pPtet_Acr_Prha_ TCas9 amplified with primers BG13311 and BG13312
		Fragment 3: terminator, PJ23119, sgRNA 1, terminator, pACYC184 backbone, and terminator from pPrha_TCas9 _gfp1 amplified with primers BG13313 and BG13309
pGCas9_gfp1.20	Gibson assembly	Fragment 1: part of the terminator, geocas9 gene, 5' UTR, lac operator, Ptet, PlacI, lacI gene, terminator, PJ23119, and part of the sgRNA 1.20 from pGCas9_scr amplified with primers BG17337 and BG17340	GeoCas9 and sgRNA (spacer gfp1) targeting the genome-integrated PlacUV5 and harboring 3 consecutive mismatches at the 5' end of the spacer. Used in killing assays.	This study
		Fragment 2: sgRNA 1.20, terminator, pACYC184 backbone, and part of the terminator from pGCas9_scr amplified with primers BG17355 and BG17368
pGCas9_gfp1.19	Gibson assembly	Fragment 1: part of the terminator, geocas9 gene, 5' UTR, lac operator, Ptet, PlacI, lacI gene, terminator, PJ23119, and part of the sgRNA 1.19 from pGCas9_scr amplified with primers BG17337 and BG17341	GeoCas9 and sgRNA (spacer gfp1) targeting the genome-integrated PlacUV5 and harboring 4 consecutive mismatches at the 5' end of the spacer. Used in killing assays.	This study
		Fragment 2: sgRNA 1.19, terminator, pACYC184 backbone, and part of the terminator from pGCas9_scr amplified with primers BG17356 and BG17368
pGCas9_gfp1.18	Gibson assembly	Fragment 1: part of the terminator, geocas9 gene, 5' UTR, lac operator, Ptet, PlacI, lacI gene, terminator, PJ23119, and part of the sgRNA 1.18 from pGCas9_scr amplified with primers BG17337 and BG17342	GeoCas9 and sgRNA (spacer gfp1) targeting the genome-integrated PlacUV5 and harboring 5 consecutive mismatches at the 5' end of the spacer. Used in killing and binding assays.	This study
		Fragment 2: sgRNA 1.18, terminator, pACYC184 backbone, and part of the terminator from pGCas9_scr amplified with primers BG17357 and BG17368
pGCas9_gfp1.13	Gibson assembly	Fragment 1: part of the terminator, geocas9 gene, 5' UTR, lac operator, Ptet, PlacI, lacI gene, terminator, PJ23119, and part of the sgRNA 1.13 from pGCas9_scr amplified with primers BG17337 and BG18458	GeoCas9 and sgRNA (spacer gfp1) targeting the genome-integrated PlacUV5 and harboring 10 consecutive mismatches at the 5' end of the spacer. Used in binding assays.	This study
		Fragment 2: sgRNA 1.13, terminator, pACYC184 backbone, and part of the terminator from pGCas9_scr amplified with primers BG18464 and BG17368
pGCas9_gfp1.8	Gibson assembly	Fragment 1: part of the terminator, geocas9 gene, 5' UTR, lac operator, Ptet, PlacI, lacI gene, terminator, PJ23119, and part of the sgRNA 1.8 from pGCas9_scr amplified with primers BG17337 and BG18983	GeoCas9 and sgRNA (spacer gfp1) targeting the genome-integrated PlacUV5 and harboring 15 consecutive mismatches at the 5' end of the spacer. Used in binding assays.	This study
		Fragment 2: sgRNA 1.8, terminator, pACYC184 backbone, and part of the terminator from pGCas9_scr amplified with primers BG18992 and BG17368
pGCas9_gfp1.6	Gibson assembly	Fragment 1: part of the terminator, geocas9 gene, 5' UTR, lac operator, Ptet, PlacI, lacI gene, terminator, PJ23119, and part of the sgRNA 1.6 from pGCas9_scr amplified with primers BG17337 and BG18984	GeoCas9 and sgRNA (spacer gfp1) targeting the genome-integrated PlacUV5 and harboring 17 consecutive mismatches at the 5' end of the spacer. Used in binding assays.	This study
		Fragment 2: sgRNA 1.6, terminator, pACYC184 backbone, and part of the terminator from pGCas9_scr amplified with primers BG18993 and BG17368
pGCas9_gfp2	Gibson assembly	Fragment 1: geocas9 gene from pET_MBP_Geo_st amplified with primers BG13307 and BG13310	GeoCas9 and sgRNA (spacer gfp2) targeting the genome-integrated PlacUV5 in killing, binding, and killing-inhibition assays. Moreover, PCR template for pTCas9_gfp2, pdGCas9_gfp2, and pAcrGCas9_gfp2.	This study
		Fragment 2: 5' UTR, lac operator, Ptet, PlacI, and lacI gene from pPtet_Acr_Prha_ TCas9 amplified with primers BG13311 and BG13312
		Fragment 3: terminator, PJ23119, sgRNA 2, terminator, pACYC184 backbone, and terminator from pPrha_TCas9 _gfp2 amplified with primers BG13313 and BG13309
pGCas9_gfp2.20	Gibson assembly	Fragment 1: part of the terminator, geocas9 gene, 5' UTR, lac operator, Ptet, PlacI, lacI gene, terminator, PJ23119, and part of the sgRNA 2.20 from pGCas9_scr amplified with primers BG17337 and BG17345	GeoCas9 and sgRNA (spacer gfp2) targeting the genome-integrated PlacUV5 and harboring 3 consecutive mismatches at the 5' end of the spacer. Used in killing assays.	This study
		Fragment 2: sgRNA 2.20, terminator, pACYC184 backbone, and part of the terminator from pGCas9_scr amplified with primers BG17360 and BG17368
pGCas9_gfp2.19	Gibson assembly	Fragment 1: part of the terminator, geocas9 gene, 5' UTR, lac operator, Ptet, PlacI, lacI gene, terminator, PJ23119, and part of the sgRNA 2.19 from pGCas9_scr amplified with primers BG17337 and BG17346	GeoCas9 and sgRNA (spacer gfp2) targeting the genome-integrated PlacUV5 and harboring 4 consecutive mismatches at the 5' end of the spacer. Used in killing assays.	This study
		Fragment 2: sgRNA 2.19, terminator, pACYC184 backbone, and part of the terminator from pGCas9_scr amplified with primers BG17361 and BG17368
pGCas9_gfp2.18	Gibson assembly	Fragment 1: part of the terminator, geocas9 gene, 5' UTR, lac operator, Ptet, PlacI, lacI gene, terminator, PJ23119, and part of the sgRNA 2.18 from pGCas9_scr amplified with primers BG17337 and BG17347	GeoCas9 and sgRNA (spacer gfp2) targeting the genome-integrated PlacUV5 and harboring 5 consecutive mismatches at the 5' end of the spacer. Used in killing and binding assays.	This study
		Fragment 2: sgRNA 2.18, terminator, pACYC184 backbone, and part of the terminator from pGCas9_scr amplified with primers BG17362 and BG17368
pGCas9_gfp2.13	Gibson assembly	Fragment 1: part of the terminator, geocas9 gene, 5' UTR, lac operator, Ptet, PlacI, lacI gene, terminator, PJ23119, and part of the sgRNA 2.13 from pGCas9_scr amplified with primers BG17337 and BG18460	GeoCas9 and sgRNA (spacer gfp2) targeting the genome-integrated PlacUV5 and harboring 10 consecutive mismatches at the 5' end of the spacer. Used in binding assays.	This study
		Fragment 2: sgRNA 2.13, terminator, pACYC184 backbone, and part of the terminator from pGCas9_scr amplified with primers BG18466 and BG17368
pGCas9_gfp2.8	Gibson assembly	Fragment 1: part of the terminator, geocas9 gene, 5' UTR, lac operator, Ptet, PlacI, lacI gene, terminator, PJ23119, and part of the sgRNA 2.8 from pGCas9_scr amplified with primers BG17337 and BG18986	GeoCas9 and sgRNA (spacer gfp2) targeting the genome-integrated PlacUV5 and harboring 15 consecutive mismatches at the 5' end of the spacer. Used in binding assays.	This study
		Fragment 2: sgRNA 2.8, terminator, pACYC184 backbone, and part of the terminator from pGCas9_scr amplified with primers BG18995 and BG17368
pGCas9_gfp2.6	Gibson assembly	Fragment 1: part of the terminator, geocas9 gene, 5' UTR, lac operator, Ptet, PlacI, lacI gene, terminator, PJ23119, and part of the sgRNA 2.6 from pGCas9_scr amplified with primers BG17337 and BG18987	GeoCas9 and sgRNA (spacer gfp2) targeting the genome-integrated PlacUV5 and harboring 17 consecutive mismatches at the 5' end of the spacer. Used in binding assays.	This study
		Fragment 2: sgRNA 2.6, terminator, pACYC184 backbone, and part of the terminator from pGCas9_scr amplified with primers BG18996 and BG17368
pGCas9_gfp3	Gibson assembly	Fragment 1: geocas9 gene from pET_MBP_Geo_st amplified with primers BG13307 and BG13310	GeoCas9 and sgRNA (spacer gfp3) targeting the genome-integrated gfp gene in killing, binding, and killing-inhibition assays. Moreover, PCR template for pTCas9_gfp3, pdGCas9_gfp3, pAcrGCas9_gfp3, and pHR_GCas9_gfp9/gfp10.	This study
		Fragment 2: 5' UTR, lac operator, Ptet, PlacI, and lacI gene from pPtet_Acr_Prha_ TCas9 amplified with primers BG13311 and BG13312
		Fragment 3: terminator, PJ23119, sgRNA 3, terminator, pACYC184 backbone, and terminator from pPrha_TCas9 _gfp3 amplified with primers BG13313 and BG13309
pGCas9_gfp3.20	Gibson assembly	Fragment 1: part of the terminator, geocas9 gene, 5' UTR, lac operator, Ptet, PlacI, lacI gene, terminator, PJ23119, and part of the sgRNA 3.20 from pGCas9_scr amplified with primers BG17337 and BG17350	GeoCas9 and sgRNA (spacer gfp3) targeting the genome-integrated gfp gene and harboring 3 consecutive mismatches at the 5' end of the spacer. Used in killing assays.	This study
		Fragment 2: sgRNA 3.20, terminator, pACYC184 backbone, and part of the terminator from pGCas9_scr amplified with primers BG17365 and BG17368
pGCas9_gfp3.19	Gibson assembly	Fragment 1: part of the terminator, geocas9 gene, 5' UTR, lac operator, Ptet, PlacI, lacI gene, terminator, PJ23119, and part of the sgRNA 3.19 from pGCas9_scr amplified with primers BG17337 and BG17351	GeoCas9 and sgRNA (spacer gfp3) targeting the genome-integrated gfp gene and harboring 4 consecutive mismatches at the 5' end of the spacer. Used in killing assays.	This study
		Fragment 2: sgRNA 3.19, terminator, pACYC184 backbone, and part of the terminator from pGCas9_scr amplified with primers BG17366 and BG17368
pGCas9_gfp3.18	Gibson assembly	Fragment 1: part of the terminator, geocas9 gene, 5' UTR, lac operator, Ptet, PlacI, lacI gene, terminator, PJ23119, and part of the sgRNA 3.18 from pGCas9_scr amplified with primers BG17337 and BG17352	GeoCas9 and sgRNA (spacer gfp3) targeting the genome-integrated gfp gene and harboring 5 consecutive mismatches at the 5' end of the spacer. Used in killing and binding assays.	This study
		Fragment 2: sgRNA 3.18, terminator, pACYC184 backbone, and part of the terminator from pGCas9_scr amplified with primers BG17367 and BG17368
pGCas9_gfp3.13	Gibson assembly	Fragment 1: part of the terminator, geocas9 gene, 5' UTR, lac operator, Ptet, PlacI, lacI gene, terminator, PJ23119, and part of the sgRNA 3.13 from pGCas9_scr amplified with primers BG17337 and BG19690	GeoCas9 and sgRNA (spacer gfp3) targeting the genome-integrated gfp gene and harboring 10 consecutive mismatches at the 5' end of the spacer. Used in binding assays.	This study
		Fragment 2: sgRNA 3.13, terminator, pACYC184 backbone, and part of the terminator from pGCas9_scr amplified with primers BG18468 and BG17368
pGCas9_gfp3.8	Gibson assembly	Fragment 1: part of the terminator, geocas9 gene, 5' UTR, lac operator, Ptet, PlacI, lacI gene, terminator, PJ23119, and part of the sgRNA 3.8 from pGCas9_scr amplified with primers BG17337 and BG19693	GeoCas9 and sgRNA (spacer gfp3) targeting the genome-integrated gfp gene and harboring 15 consecutive mismatches at the 5' end of the spacer. Used in binding assays.	This study
		Fragment 2: sgRNA 3.8, terminator, pACYC184 backbone, and part of the terminator from pGCas9_scr amplified with primers BG18998 and BG17368
pGCas9_gfp3.6	Gibson assembly	Fragment 1: part of the terminator, geocas9 gene, 5' UTR, lac operator, Ptet, PlacI, lacI gene, terminator, PJ23119, and part of the sgRNA 3.6 from pGCas9_scr amplified with primers BG17337 and BG19694	GeoCas9 and sgRNA (spacer gfp3) targeting the genome-integrated gfp gene and harboring 17 consecutive mismatches at the 5' end of the spacer. Used in binding assays.	This study
		Fragment 2: sgRNA 3.6, terminator, pACYC184 backbone, and part of the terminator from pGCas9_scr amplified with primers BG18999 and BG17368
pGCas9_scr	Gibson assembly	Fragment 1: geocas9 gene from pET_MBP_Geo_st amplified with primers BG13307 and BG13310	GeoCas9 and sgRNA (spacer scr) non-targeting the genome of E. coli_gfp in killing, binding, and killing-inhibition assays. Moreover, PCR template for pTCas9_scr, pGCas9_gfp1.20/gfp1.19/gfp1.18/gfp1.13/gfp1.8/gfp1.6, pGCas9_gfp2.20/gfp2.19/gfp2.18/gfp2.13/gfp2.8/gfp2.6, pGCas9_gfp3.20/gfp3.19/gfp3.18/gfp3.13/gfp3.8/gfp3.6, pdGCas9_scr, pAcrGCas9_scr, and pHR_GCas9_scr.	This study
		Fragment 2: 5' UTR, lac operator, Ptet, PlacI, and lacI gene from pPtet_Acr_Prha_ TCas9 amplified with primers BG13311 and BG13312
		Fragment 3: terminator, PJ23119, sgRNA scr, terminator, pACYC184 backbone, and terminator from pPrha_TCas9 _scr amplified with primers BG13313 and BG13309
pdTCas9_gfp1	Gibson assembly	Fragment 1: dthermocas9 gene from pThermoCas9i amplified with primers BG12625 and BG13684	dThermoCas9 and sgRNA (spacer gfp1) targeting the genome-integrated PlacUV5 in binding assays.	This study
		Fragment 2: 5' UTR, lac operator, Ptet, PlacI, lacI gene, terminator, PJ23119, sgRNA 1, terminator, pACYC184 backbone, and terminator from pTCas9_gfp1 amplified with primers BG13311 and BG13685
pdTCas9_gfp1.18	Gibson assembly	Fragment 1: part of the terminator, dthermocas9 gene, 5' UTR, lac operator, Ptet, PlacI, lacI gene, terminator, PJ23119, and part of the sgRNA 1.18 from pdTCas9_scr amplified with primers BG17337 and BG17342	dThermoCas9 and sgRNA (spacer gfp1) targeting the genome-integrated PlacUV5 and harboring 5 consecutive mismatches at the 5' end of the spacer. Used in binding assays.	This study
		Fragment 2: sgRNA 1.18, terminator, pACYC184 backbone, and part of the terminator from pdTCas9_scr amplified with primers BG17357 and BG17368
pdTCas9_gfp1.13	Gibson assembly	Fragment 1: part of the terminator, dthermocas9 gene, 5' UTR, lac operator, Ptet, PlacI, lacI gene, terminator, PJ23119, and part of the sgRNA 1.13 from pdTCas9_scr amplified with primers BG17337 and BG18458	dThermoCas9 and sgRNA (spacer gfp1) targeting the genome-integrated PlacUV5 and harboring 10 consecutive mismatches at the 5' end of the spacer. Used in binding assays.	This study
		Fragment 2: sgRNA 1.13, terminator, pACYC184 backbone, and part of the terminator from pdTCas9_scr amplified with primers BG18464 and BG17368
pdTCas9_gfp1.8	Gibson assembly	Fragment 1: part of the terminator, dthermocas9 gene, 5' UTR, lac operator, Ptet, PlacI, lacI gene, terminator, PJ23119, and part of the sgRNA 1.8 from pdTCas9_scr amplified with primers BG17337 and BG18983	dThermoCas9 and sgRNA (spacer gfp1) targeting the genome-integrated PlacUV5 and harboring 15 consecutive mismatches at the 5' end of the spacer. Used in binding assays.	This study
		Fragment 2: sgRNA 1.8, terminator, pACYC184 backbone, and part of the terminator from pdTCas9_scr amplified with primers BG18992 and BG17368
pdTCas9_gfp1.6	Gibson assembly	Fragment 1: part of the terminator, dthermocas9 gene, 5' UTR, lac operator, Ptet, PlacI, lacI gene, terminator, PJ23119, and part of the sgRNA 1.6 from pdTCas9_scr amplified with primers BG17337 and BG18984	dThermoCas9 and sgRNA (spacer gfp1) targeting the genome-integrated PlacUV5 and harboring 17 consecutive mismatches at the 5' end of the spacer. Used in binding assays.	This study
		Fragment 2: sgRNA 1.6, terminator, pACYC184 backbone, and part of the terminator from pdTCas9_scr amplified with primers BG18993 and BG17368
pdTCas9_gfp2	Gibson assembly	Fragment 1: dthermocas9 gene from pThermoCas9i amplified with primers BG12625 and BG13684	dThermoCas9 and sgRNA (spacer gfp2) targeting the genome-integrated PlacUV5 in binding assays.	This study
		Fragment 2: 5' UTR, lac operator, Ptet, PlacI, lacI gene, terminator, PJ23119, sgRNA 2, terminator, pACYC184 backbone, and terminator from pTCas9_gfp2 amplified with primers BG13311 and BG13685
pdTCas9_gfp2.18	Gibson assembly	Fragment 1: part of the terminator, dthermocas9 gene, 5' UTR, lac operator, Ptet, PlacI, lacI gene, terminator, PJ23119, and part of the sgRNA 2.18 from pdTCas9_scr amplified with primers BG17337 and BG17347	dThermoCas9 and sgRNA (spacer gfp2) targeting the genome-integrated PlacUV5 and harboring 5 consecutive mismatches at the 5' end of the spacer. Used in binding assays.	This study
		Fragment 2: sgRNA 2.18, terminator, pACYC184 backbone, and part of the terminator from pdTCas9_scr amplified with primers BG17362 and BG17368
pdTCas9_gfp2.13	Gibson assembly	Fragment 1: part of the terminator, dthermocas9 gene, 5' UTR, lac operator, Ptet, PlacI, lacI gene, terminator, PJ23119, and part of the sgRNA 2.13 from pdTCas9_scr amplified with primers BG17337 and BG18460	dThermoCas9 and sgRNA (spacer gfp2) targeting the genome-integrated PlacUV5 and harboring 10 consecutive mismatches at the 5' end of the spacer. Used in binding assays.	This study
		Fragment 2: sgRNA 2.13, terminator, pACYC184 backbone, and part of the terminator from pdTCas9_scr amplified with primers BG18466 and BG17368
pdTCas9_gfp2.8	Gibson assembly	Fragment 1: part of the terminator, dthermocas9 gene, 5' UTR, lac operator, Ptet, PlacI, lacI gene, terminator, PJ23119, and part of the sgRNA 2.8 from pdTCas9_scr amplified with primers BG17337 and BG18986	dThermoCas9 and sgRNA (spacer gfp2) targeting the genome-integrated PlacUV5 and harboring 15 consecutive mismatches at the 5' end of the spacer. Used in binding assays.	This study
		Fragment 2: sgRNA 2.8, terminator, pACYC184 backbone, and part of the terminator from pdTCas9_scr amplified with primers BG18995 and BG17368
pdTCas9_gfp2.6	Gibson assembly	Fragment 1: part of the terminator, dthermocas9 gene, 5' UTR, lac operator, Ptet, PlacI, lacI gene, terminator, PJ23119, and part of the sgRNA 2.6 from pdTCas9_scr amplified with primers BG17337 and BG18987	dThermoCas9 and sgRNA (spacer gfp2) targeting the genome-integrated PlacUV5 and harboring 17 consecutive mismatches at the 5' end of the spacer. Used in binding assays.	This study
		Fragment 2: sgRNA 2.6, terminator, pACYC184 backbone, and part of the terminator from pdTCas9_scr amplified with primers BG18996 and BG17368
pdTCas9_gfp3	Gibson assembly	Fragment 1: dthermocas9 gene from pThermoCas9i amplified with primers BG12625 and BG13684	dThermoCas9 and sgRNA (spacer gfp3) targeting the genome-integrated PlacUV5 in binding assays. PCR template for pdThermoTarget-AID_gfp4/gfp11/gfp5/gfp12/gfp8/gfp7/scr.	This study
		Fragment 2: 5' UTR, lac operator, Ptet, PlacI, lacI gene, terminator, PJ23119, sgRNA 3, terminator, pACYC184 backbone, and terminator from pTCas9_gfp3 amplified with primers BG13311 and BG13685
pdTCas9_gfp3.18	Gibson assembly	Fragment 1: part of the terminator, dthermocas9 gene, 5' UTR, lac operator, Ptet, PlacI, lacI gene, terminator, PJ23119, and part of the sgRNA 3.18 from pdTCas9_scr amplified with primers BG17337 and BG17352	dThermoCas9 and sgRNA (spacer gfp3) targeting the genome-integrated gfp gene and harboring 5 consecutive mismatches at the 5' end of the spacer. Used in binding assays.	This study
		Fragment 2: sgRNA 3.18, terminator, pACYC184 backbone, and part of the terminator from pdTCas9_scr amplified with primers BG17367 and BG17368
pdTCas9_gfp3.13	Gibson assembly	Fragment 1: part of the terminator, dthermocas9 gene, 5' UTR, lac operator, Ptet, PlacI, lacI gene, terminator, PJ23119, and part of the sgRNA 3.13 from pdTCas9_scr amplified with primers BG17337 and BG19690	dThermoCas9 and sgRNA (spacer gfp3) targeting the genome-integrated gfp gene and harboring 10 consecutive mismatches at the 5' end of the spacer. Used in binding assays.	This study
		Fragment 2: sgRNA 3.13, terminator, pACYC184 backbone, and part of the terminator from pdTCas9_scr amplified with primers BG18468 and BG17368
pdTCas9_gfp3.8	Gibson assembly	Fragment 1: part of the terminator, dthermocas9 gene, 5' UTR, lac operator, Ptet, PlacI, lacI gene, terminator, PJ23119, and part of the sgRNA 3.8 from pdTCas9_scr amplified with primers BG17337 and BG19693	dThermoCas9 and sgRNA (spacer gfp3) targeting the genome-integrated gfp gene and harboring 15 consecutive mismatches at the 5' end of the spacer. Used in binding assays.	This study
		Fragment 2: sgRNA 3.8, terminator, pACYC184 backbone, and part of the terminator from pdTCas9_scr amplified with primers BG18998 and BG17368
pdTCas9_gfp3.6	Gibson assembly	Fragment 1: part of the terminator, dthermocas9 gene, 5' UTR, lac operator, Ptet, PlacI, lacI gene, terminator, PJ23119, and part of the sgRNA 3.6 from pdTCas9_scr amplified with primers BG17337 and BG19694	dThermoCas9 and sgRNA (spacer gfp3) targeting the genome-integrated gfp gene and harboring 17 consecutive mismatches at the 5' end of the spacer. Used in binding assays.	This study
		Fragment 2: sgRNA 3.6, terminator, pACYC184 backbone, and part of the terminator from pdTCas9_scr amplified with primers BG18999 and BG17368
pdTCas9_scr	Gibson assembly	Fragment 1: dthermocas9 gene from pThermoCas9i amplified with primers BG12625 and BG13684	dThermoCas9 and sgRNA (spacer scr) non-targeting the genome of E. coli_gfp in binding assays. PCR template for pdTCas9_gfp1.18/gfp1.13/gfp1.8/gfp1.6, pdTCas9_gfp2.18/gfp2.13/gfp2.8/gfp2.6, pdTCas9_gfp3.18/gfp3.13/gfp3.8/gfp3.6, pHis-dCas9_scr, pAcrTCas9_scr, and pHR_TCas9_scr.	This study
		Fragment 2: 5' UTR, lac operator, Ptet, PlacI, lacI gene, terminator, PJ23119, sgRNA scr, terminator, pACYC184 backbone, and terminator from pTCas9_scr amplified with primers BG13311 and BG13685
pHis-dTCas9_scr	Gibson assembly	Fragment 1: His6 tag, dthermocas9 gene, 5’ UTR, lac operator, Ptet, PlacI, partly lacI gene from pdTCas9_scr amplified with primers BG24374 and BG24375	His6-dThermoCas9 and sgRNA (spacer scr) non-targeting the genome of E. coli_gfp in Western blot assays.	This study
		Fragment 2: part of the lacI gene, terminator, PJ23119, sgRNA scr, terminator, pACYC184 backbone, and His6 tag from pdTCas9_scr amplified with primers BG24376 and BG24377
pdGCas9_gfp1	Gibson assembly	Fragment 1: part of the dgeocas9 gene from pGCas9_gfp1 amplified with primers BG13680 and BG13681	dGeoCas9 and sgRNA (spacer gfp1) targeting the genome-integrated PlacUV5 in binding assays.	This study
		Fragment 2: part of the dgeocas9 gene, 5' UTR, lac operator, Ptet, PlacI, lacI gene, terminator, PJ23119, sgRNA 1, terminator, pACYC184 backbone, and terminator from pGCas9_gfp1 amplified with primers BG13682 and BG13683
pdGCas9_gfp1.18	Gibson assembly	Fragment 1: part of the terminator, dgeocas9 gene, 5' UTR, lac operator, Ptet, PlacI, lacI gene, terminator, PJ23119, and part of the sgRNA 1.18 from pdGCas9_scr amplified with primers BG17337 and BG17342	dGeoCas9 and sgRNA (spacer gfp1) targeting the genome-integrated PlacUV5 and harboring 5 consecutive mismatches at the 5' end of the spacer. Used in binding assays.	This study
		Fragment 2: sgRNA 1.18, terminator, pACYC184 backbone, and part of the terminator from pdGCas9_scr amplified with primers BG17357 and BG17368
pdGCas9_gfp1.13	Gibson assembly	Fragment 1: part of the terminator, dgeocas9 gene, 5' UTR, lac operator, Ptet, PlacI, lacI gene, terminator, PJ23119, and part of the sgRNA 1.13 from pdGCas9_scr amplified with primers BG17337 and BG18458	dGeoCas9 and sgRNA (spacer gfp1) targeting the genome-integrated PlacUV5 and harboring 10 consecutive mismatches at the 5' end of the spacer. Used in binding assays.	This study
		Fragment 2: sgRNA 1.13, terminator, pACYC184 backbone, and part of the terminator from pdGCas9_scr amplified with primers BG18464 and BG17368
pdGCas9_gfp1.8	Gibson assembly	Fragment 1: part of the terminator, dgeocas9 gene, 5' UTR, lac operator, Ptet, PlacI, lacI gene, terminator, PJ23119, and part of the sgRNA 1.8 from pdGCas9_scr amplified with primers BG17337 and BG18983	dGeoCas9 and sgRNA (spacer gfp1) targeting the genome-integrated PlacUV5 and harboring 15 consecutive mismatches at the 5' end of the spacer. Used in binding assays.	This study
		Fragment 2: sgRNA 1.8, terminator, pACYC184 backbone, and part of the terminator from pdGCas9_scr amplified with primers BG18992 and BG17368
pdGCas9_gfp1.6	Gibson assembly	Fragment 1: part of the terminator, dgeocas9 gene, 5' UTR, lac operator, Ptet, PlacI, lacI gene, terminator, PJ23119, and part of the sgRNA 1.6 from pdGCas9_scr amplified with primers BG17337 and BG18984	dGeoCas9 and sgRNA (spacer gfp1) targeting the genome-integrated PlacUV5 and harboring 17 consecutive mismatches at the 5' end of the spacer. Used in binding assays.	This study
		Fragment 2: sgRNA 1.6, terminator, pACYC184 backbone, and part of the terminator from pdGCas9_scr amplified with primers BG18993 and BG17368
pdGCas9_gfp2	Gibson assembly	Fragment 1: part of the dgeocas9 gene from pGCas9_gfp2 amplified with primers BG13680 and BG13681	dGeoCas9 and sgRNA (spacer gfp2) targeting the genome-integrated PlacUV5 in binding assays.	This study
		Fragment 2: part of the dgeocas9 gene, 5' UTR, lac operator, Ptet, PlacI, lacI gene, terminator, PJ23119, sgRNA 2, terminator, pACYC184 backbone, and terminator from pGCas9_gfp2 amplified with primers BG13682 and BG13683
pdGCas9_gfp2.18	Gibson assembly	Fragment 1: part of the terminator, dgeocas9 gene, 5' UTR, lac operator, Ptet, PlacI, lacI gene, terminator, PJ23119, and part of the sgRNA 2.18 from pdGCas9_scr amplified with primers BG17337 and BG17347	dGeoCas9 and sgRNA (spacer gfp2) targeting the genome-integrated PlacUV5 and harboring 5 consecutive mismatches at the 5' end of the spacer. Used in binding assays.	This study
		Fragment 2: sgRNA 2.18, terminator, pACYC184 backbone, and part of the terminator from pdGCas9_scr amplified with primers BG17362 and BG17368
pdGCas9_gfp2.13	Gibson assembly	Fragment 1: part of the terminator, dgeocas9 gene, 5' UTR, lac operator, Ptet, PlacI, lacI gene, terminator, PJ23119, and part of the sgRNA 2.13 from pdGCas9_scr amplified with primers BG17337 and BG18460	dGeoCas9 and sgRNA (spacer gfp2) targeting the genome-integrated PlacUV5 and harboring 10 consecutive mismatches at the 5' end of the spacer. Used in binding assays.	This study
		Fragment 2: sgRNA 2.13, terminator, pACYC184 backbone, and part of the terminator from pdGCas9_scr amplified with primers BG18466 and BG17368
pdGCas9_gfp2.8	Gibson assembly	Fragment 1: part of the terminator, dgeocas9 gene, 5' UTR, lac operator, Ptet, PlacI, lacI gene, terminator, PJ23119, and part of the sgRNA 2.8 from pdGCas9_scr amplified with primers BG17337 and BG18986	dGeoCas9 and sgRNA (spacer gfp2) targeting the genome-integrated PlacUV5 and harboring 15 consecutive mismatches at the 5' end of the spacer. Used in binding assays.	This study
		Fragment 2: sgRNA 2.8, terminator, pACYC184 backbone, and part of the terminator from pdGCas9_scr amplified with primers BG18995 and BG17368
pdGCas9_gfp2.6	Gibson assembly	Fragment 1: part of the terminator, dgeocas9 gene, 5' UTR, lac operator, Ptet, PlacI, lacI gene, terminator, PJ23119, and part of the sgRNA 2.6 from pdGCas9_scr amplified with primers BG17337 and BG18987	dGeoCas9 and sgRNA (spacer gfp2) targeting the genome-integrated PlacUV5 and harboring 17 consecutive mismatches at the 5' end of the spacer. Used in binding assays.	This study
		Fragment 2: sgRNA 2.6, terminator, pACYC184 backbone, and part of the terminator from pdGCas9_scr amplified with primers BG18996 and BG17368
pdGCas9_gfp3	Gibson assembly	Fragment 1: part of the dgeocas9 gene from pGCas9_gfp3 amplified with primers BG13680 and BG13681	dGeoCas9 and sgRNA (spacer gfp3) targeting the genome-integrated PlacUV5 in binding assays. PCR template for pdGeoTarget-AID_gfp5/gfp12/gfp7/gfp8/gfp13/gfp14/scr.	This study
		Fragment 2: part of the dgeocas9 gene, 5' UTR, lac operator, Ptet, PlacI, lacI gene, terminator, PJ23119, sgRNA 3, terminator, pACYC184 backbone, and terminator from pGCas9_gfp3 amplified with primers BG13682 and BG13683
pdGCas9_gfp3.18	Gibson assembly	Fragment 1: part of the terminator, dgeocas9 gene, 5' UTR, lac operator, Ptet, PlacI, lacI gene, terminator, PJ23119, and part of the sgRNA 3.18 from pdGCas9_scr amplified with primers BG17337 and BG17352	dGeoCas9 and sgRNA (spacer gfp3) targeting the genome-integrated gfp gene and harboring 5 consecutive mismatches at the 5' end of the spacer. Used in binding assays.	This study
		Fragment 2: sgRNA 3.18, terminator, pACYC184 backbone, and part of the terminator from pdGCas9_scr amplified with primers BG17367 and BG17368
pdGCas9_gfp3.13	Gibson assembly	Fragment 1: part of the terminator, dgeocas9 gene, 5' UTR, lac operator, Ptet, PlacI, lacI gene, terminator, PJ23119, and part of the sgRNA 3.13 from pdGCas9_scr amplified with primers BG17337 and BG19690	dGeoCas9 and sgRNA (spacer gfp3) targeting the genome-integrated gfp gene and harboring 10 consecutive mismatches at the 5' end of the spacer. Used in binding assays.	This study
		Fragment 2: sgRNA 3.13, terminator, pACYC184 backbone, and part of the terminator from pdGCas9_scr amplified with primers BG18468 and BG17368
pdGCas9_gfp3.8	Gibson assembly	Fragment 1: part of the terminator, dgeocas9 gene, 5' UTR, lac operator, Ptet, PlacI, lacI gene, terminator, PJ23119, and part of the sgRNA 3.8 from pdGCas9_scr amplified with primers BG17337 and BG19693	dGeoCas9 and sgRNA (spacer gfp3) targeting the genome-integrated gfp gene and harboring 15 consecutive mismatches at the 5' end of the spacer. Used in binding assays.	This study
		Fragment 2: sgRNA 3.8, terminator, pACYC184 backbone, and part of the terminator from pdGCas9_scr amplified with primers BG18998 and BG17368
pdGCas9_gfp3.6	Gibson assembly	Fragment 1: part of the terminator, dgeocas9 gene, 5' UTR, lac operator, Ptet, PlacI, lacI gene, terminator, PJ23119, and part of the sgRNA 3.6 from pdGCas9_scr amplified with primers BG17337 and BG19694	dGeoCas9 and sgRNA (spacer gfp3) targeting the genome-integrated gfp gene and harboring 17 consecutive mismatches at the 5' end of the spacer. Used in binding assays.	This study
		Fragment 2: sgRNA 3.6, terminator, pACYC184 backbone, and part of the terminator from pdGCas9_scr amplified with primers BG18999 and BG17368
pdGCas9_scr	Gibson assembly	Fragment 1: part of the dgeocas9 gene from pGCas9_scr amplified with primers BG13680 and BG13681	dGeoCas9 and sgRNA (spacer scr) non-targeting the genome of E. coli_gfp in binding assays. PCR template for pdGCas9_gfp1.18/gfp1.13/gfp1.8/gfp1.6, pdGCas9_gfp2.18/gfp2.13/gfp2.8/gfp2.6, and pdGCas9_gfp3.18/gfp3.13/gfp3.8/gfp3.6.	This study
		Fragment 2: part of the dgeocas9 gene, 5' UTR, lac operator, Ptet, PlacI, lacI gene, terminator, PJ23119, sgRNA scr, terminator, pACYC184 backbone, and terminator from pGCas9_scr amplified with primers BG13682 and BG13683
pHR_TCas9_gfp3	Gibson assembly	Fragment 1: homologous recombination arm upstream of the genome-integrated PlacUV5 from E. coli_gfp amplified with primers BG15035 and BG15036	Upstream and downstream homologous recombination arms for the deletion of the genome-integrated gfp gene and its promoter (PlacUV5). ThermoCas9 and sgRNA (spacer gfp3) targeting the gfp gene for counter-selection of the non-edited cells in genome editing assays. PCR template for pHR_TCas9_gfp4/gfp5/gfp6/gfp7/gfp8, and pHR_AcrTCas9_gfp3/gfp4/gfp5/gfp6/gfp7/gfp8.	This study
		Fragment 2: homologous recombination arm downstream of the genome-integrated gfp gene from E. coli_gfp amplified with primers BG15037 and BG15038
		Fragment 3: terminator, thermocas9 gene, 5' UTR, lac operator, Ptet, PlacI, and part of the lacI gene from pAcrTCas9_gfp3 amplified with primers BG15040 and BG14002
		Fragment 4: part of the lacI gene, terminator, PJ23119, sgRNA gfp3, terminator, and pACYC184 backbone from pAcrTCas9_gfp3 amplified with primers BG12722 and BG14003
pHR_TCas9_gfp4	Gibson assembly	Fragment 1: sgRNA gfp4, terminator, pACYC184 backbone, and part of the homologous recombination arm upstream of the genome-integrated PlacUV5 from pHR_TCas9_gfp3 amplified with primers BG14530 and BG16900	Upstream and downstream homologous recombination arms for the deletion of the genome-integrated gfp gene and its promoter (PlacUV5). ThermoCas9 and sgRNA (spacer gfp4) targeting the gfp gene for counter-selection of the non-edited cells in genome editing assays.	This study
		Fragment 2: part of the homologous recombination arm upstream of the genome-integrated PlacUV5, homologous recombination arm downstream of the genome-integrated gfp gene, terminator, and part of the thermocas9 gene from pHR_TCas9_gfp3 amplified with primers BG13019 and BG16901
		Fragment 3: part of the thermocas9 gene, 5' UTR, lac operator, Ptet, PlacI, lacI gene, PJ23119, and part of sgRNA gfp4 from pHR_TCas9_gfp3 amplified with primers BG16902 and BG14529
pHR_TCas9_gfp5	Gibson assembly	Fragment 1: sgRNA gfp5, terminator, pACYC184 backbone, and part of the homologous recombination arm upstream of the genome-integrated PlacUV5 from pHR_TCas9_gfp3 amplified with primers BG14523 and BG16900	Upstream and downstream homologous recombination arms for the deletion of the genome-integrated gfp gene and its promoter (PlacUV5). ThermoCas9 and sgRNA (spacer gfp5) targeting the gfp gene for counter-selection of the non-edited cells in genome editing assays.	This study
		Fragment 2: part of the homologous recombination arm upstream of the genome-integrated PlacUV5, homologous recombination arm downstream of the genome-integrated gfp gene, terminator, and part of the thermocas9 gene from pHR_TCas9_gfp3 amplified with primers BG13019 and BG16901
		Fragment 3: part of the thermocas9 gene, 5' UTR, lac operator, Ptet, PlacI, lacI gene, PJ23119, and part of sgRNA gfp5 from pHR_TCas9_gfp3 amplified with primers BG16902 and BG14522
pHR_TCas9_gfp6	Gibson assembly	Fragment 1: sgRNA gfp6, terminator, pACYC184 backbone, and part of the homologous recombination arm upstream of the genome-integrated PlacUV5 from pHR_TCas9_gfp3 amplified with primers BG16898 and BG16900	Upstream and downstream homologous recombination arms for the deletion of the genome-integrated gfp gene and its promoter (PlacUV5). ThermoCas9 and sgRNA (spacer gfp6) targeting the gfp gene for counter-selection of the non-edited cells in genome editing assays.	This study
		Fragment 2: part of the homologous recombination arm upstream of the genome-integrated PlacUV5, homologous recombination arm downstream of the genome-integrated gfp gene, terminator, and part of the thermocas9 gene from pHR_TCas9_gfp3 amplified with primers BG13019 and BG16901
		Fragment 3: part of the thermocas9 gene, 5' UTR, lac operator, Ptet, PlacI, lacI gene, PJ23119, and part of sgRNA gfp6 from pHR_TCas9_gfp3 amplified with primers BG16902 and BG16903
pHR_TCas9_gfp7	Gibson assembly	Fragment 1: sgRNA gfp7, terminator, pACYC184 backbone, and part of the homologous recombination arm upstream of the genome-integrated PlacUV5 from pHR_TCas9_gfp3 amplified with primers BG14692 and BG16900	Upstream and downstream homologous recombination arms for the deletion of the genome-integrated gfp gene and its promoter (PlacUV5). ThermoCas9 and sgRNA (spacer gfp7) targeting the gfp gene for counter-selection of the non-edited cells in genome editing assays.	This study
		Fragment 2: part of the homologous recombination arm upstream of the genome-integrated PlacUV5, homologous recombination arm downstream of the genome-integrated gfp gene, terminator, and part of the thermocas9 gene from pHR_TCas9_gfp3 amplified with primers BG13019 and BG16901
		Fragment 3: part of the thermocas9 gene, 5' UTR, lac operator, Ptet, PlacI, lacI gene, PJ23119, and part of sgRNA gfp7 from pHR_TCas9_gfp3 amplified with primers BG16902 and BG14691
pHR_TCas9_gfp8	Gibson assembly	Fragment 1: sgRNA gfp8, terminator, pACYC184 backbone, and part of the homologous recombination arm upstream of the genome-integrated PlacUV5 from pHR_TCas9_gfp3 amplified with primers BG16899 and BG16900	Upstream and downstream homologous recombination arms for the deletion of the genome-integrated gfp gene and its promoter (PlacUV5). ThermoCas9 and sgRNA (spacer gfp8) targeting the gfp gene for counter-selection of the non-edited cells in genome editing assays.	This study
		Fragment 2: part of the homologous recombination arm upstream of the genome-integrated PlacUV5, homologous recombination arm downstream of the genome-integrated gfp gene, terminator, and part of the thermocas9 gene from pHR_TCas9_gfp3 amplified with primers BG13019 and BG16901
		Fragment 3: part of the thermocas9 gene, 5' UTR, lac operator, Ptet, PlacI, lacI gene, PJ23119, and part of sgRNA gfp8 from pHR_TCas9_gfp3 amplified with primers BG16902 and BG16904
pHR_TCas9_scr	Gibson assembly	Fragment 1: homologous recombination arm upstream of the genome-integrated PlacUV5 from E. coli_gfp amplified with primers BG15035 and BG15036	Upstream and downstream homologous recombination arms for the deletion of the genome-integrated gfp gene and its promoter (PlacUV5). ThermoCas9 and sgRNA (spacer scr) non-targeting the genome of E. coli_gfp in genome editing assays (negative control).	This study
		Fragment 2: homologous recombination arm downstream of the genome-integrated gfp gene from E. coli_gfp amplified with primers BG15037 and BG15038
		Fragment 3: terminator, thermocas9 gene, 5' UTR, lac operator, Ptet, PlacI, and part of the lacI gene from pAcrTCas9_scr amplified with primers BG15040 and BG14002
		Fragment 4: part of the lacI gene, terminator, PJ23119, sgRNA 3, terminator, and pACYC184 backbone from pAcrTCas9_scr amplified with primers BG12722 and BG14003
pHR_GCas9_gfp5	Gibson assembly	Fragment 1: sgRNA gfp5, terminator, pACYC184 backbone, and part of the homologous recombination arm upstream of the genome-integrated PlacUV5 from pHR_GCas9_scr amplified with primers BG14523 and BG16900	Upstream and downstream homologous recombination arms for the deletion of the genome-integrated gfp gene and its promoter (PlacUV5). GeoCas9 and sgRNA (spacer gfp5) targeting the gfp gene for counter-selection of the non-edited cells in genome editing assays.	This study
		Fragment 2: part of the homologous recombination arm upstream of the genome-integrated PlacUV5, homologous recombination arm downstream of the genome-integrated gfp gene, terminator, and part of the geocas9 gene from pHR_GCas9_scr amplified with primers BG13019 and BG16905
		Fragment 3: part of the geocas9 gene, 5' UTR, lac operator, Ptet, PlacI, lacI gene, PJ23119, and part of sgRNA gfp5 from pHR_GCas9_scr amplified with primers BG16906 and BG14522
pHR_GCas9_gfp6	Gibson assembly	Fragment 1: sgRNA gfp6, terminator, pACYC184 backbone, and part of the homologous recombination arm upstream of the genome-integrated PlacUV5 from pHR_GCas9_scr amplified with primers BG16898 and BG16900	Upstream and downstream homologous recombination arms for the deletion of the genome-integrated gfp gene and its promoter (PlacUV5). GeoCas9 and sgRNA (spacer gfp6) targeting the gfp gene for counter-selection of the non-edited cells in genome editing assays.	This study
		Fragment 2: part of the homologous recombination arm upstream of the genome-integrated PlacUV5, homologous recombination arm downstream of the genome-integrated gfp gene, terminator, and part of the geocas9 gene from pHR_GCas9_scr amplified with primers BG13019 and BG16905
		Fragment 3: part of the geocas9 gene, 5' UTR, lac operator, Ptet, PlacI, lacI gene, PJ23119, and part of sgRNA gfp6 from pHR_GCas9_scr amplified with primers BG16906 and BG16903
pHR_GCas9_gfp7	Gibson assembly	Fragment 1: sgRNA gfp7, terminator, pACYC184 backbone, and part of the homologous recombination arm upstream of the genome-integrated PlacUV5 from pHR_GCas9_scr amplified with primers BG14692 and BG16900	Upstream and downstream homologous recombination arms for the deletion of the genome-integrated gfp gene and its promoter (PlacUV5). GeoCas9 and sgRNA (spacer gfp7) targeting the gfp gene for counter-selection of the non-edited cells in genome editing assays.	This study
		Fragment 2: part of the homologous recombination arm upstream of the genome-integrated PlacUV5, homologous recombination arm downstream of the genome-integrated gfp gene, terminator, and part of the geocas9 gene from pHR_GCas9_scr amplified with primers BG13019 and BG16905
		Fragment 3: part of the geocas9 gene, 5' UTR, lac operator, Ptet, PlacI, lacI gene, PJ23119, and part of sgRNA gfp7 from pHR_GCas9_scr amplified with primers BG16906 and BG14691
pHR_GCas9_gfp8	Gibson assembly	Fragment 1: sgRNA gfp8, terminator, pACYC184 backbone, and part of the homologous recombination arm upstream of the genome-integrated PlacUV5 from pHR_GCas9_scr amplified with primers BG16899 and BG16900	Upstream and downstream homologous recombination arms for the deletion of the genome-integrated gfp gene and its promoter (PlacUV5). GeoCas9 and sgRNA (spacer gfp8) targeting the gfp gene for counter-selection of the non-edited cells in genome editing assays.	This study
		Fragment 2: part of the homologous recombination arm upstream of the genome-integrated PlacUV5, homologous recombination arm downstream of the genome-integrated gfp gene, terminator, and part of the geocas9 gene from pHR_GCas9_scr amplified with primers BG13019 and BG16905
		Fragment 3: part of the geocas9 gene, 5' UTR, lac operator, Ptet, PlacI, lacI gene, PJ23119, and part of sgRNA gfp8 from pHR_GCas9_scr amplified with primers BG16906 and BG16904
pHR_GCas9_gfp9	Gibson assembly	Fragment 1: homologous recombination arm upstream of the genome-integrated PlacUV5 from E. coli_gfp amplified with primers BG15035 and BG15036	Upstream and downstream homologous recombination arms for the deletion of the genome-integrated gfp gene and its promoter (PlacUV5). GeoCas9 and sgRNA (spacer gfp9) targeting the gfp gene for counter-selection of the non-edited cells in genome editing assays.	This study
		Fragment 2: homologous recombination arm downstream of the genome-integrated gfp gene from E. coli_gfp amplified with primers BG15037 and BG15038
		Fragment 3: terminator, geocas9 gene, 5' UTR, lac operator, Ptet, PlacI, lacI gene, PJ23119, and part of the sgRNA gfp9 from pGCas9_gfp3 amplified with primers BG15040 and BG15041
		Fragment 4: sgRNA gfp9, terminator, and pACYC184 backbone from pGCas9_gfp3 amplified with primers BG15042 and BG14003
pHR_GCas9_gfp10	Gibson assembly	Fragment 1: homologous recombination arm upstream of the genome-integrated PlacUV5 from E. coli_gfp amplified with primers BG15035 and BG15036	Upstream and downstream homologous recombination arms for the deletion of the genome-integrated gfp gene and its promoter (PlacUV5). GeoCas9 and sgRNA (spacer gfp10) targeting the gfp gene for counter-selection of the non-edited cells in genome editing assays.	This study
		Fragment 2: homologous recombination arm downstream of the genome-integrated gfp gene from E. coli_gfp amplified with primers BG15037 and BG15038
		Fragment 3: terminator, geocas9 gene, 5' UTR, lac operator, Ptet, PlacI, lacI gene, PJ23119, and part of the sgRNA gfp10 from pGCas9_gfp3 amplified with primers BG15040 and BG15043
		Fragment 4: sgRNA gfp10, terminator, and pACYC184 backbone from pGCas9_gfp3 amplified with primers BG15044 and BG14003
pHR_GCas9_scr	Gibson assembly	Fragment 1: homologous recombination arm upstream of the genome-integrated PlacUV5 from E. coli_gfp amplified with primers BG15035 and BG15036	Upstream and downstream homologous recombination arms for the deletion of the genome-integrated gfp gene and its promoter (PlacUV5). GeoCas9 and sgRNA (spacer scr) non-targeting the genome of E. coli_gfp in genome editing assays (negative control). PCR template for pHR_GCas9_gfp5/gfp6/gfp7/gfp8.	This study
		Fragment 2: homologous recombination arm downstream of the genome-integrated gfp gene from E. coli_gfp amplified with primers BG15037 and BG15038
		Fragment 3: terminator, geocas9 gene, 5' UTR, lac operator, Ptet, PlacI, and part of the lacI gene from pGCas9_scr amplified with primers BG15040 and BG14002
		Fragment 4: part of the lacI gene, terminator, PJ23119, sgRNA scr, terminator, and pACYC184 backbone from pGCas9_scr amplified with primers BG12722 and BG14003
pHR_AcrTCas9_gfp3	Gibson assembly	Fragment 1: homologous recombination arm upstream of the genome-integrated PlacUV5 from E. coli_gfp amplified with primers BG15035 and BG15036	Upstream and downstream homologous recombination arms for the deletion of the genome-integrated gfp gene and its promoter (PlacUV5). ThermoCas9 and sgRNA (spacer gfp3) targeting the gfp gene for counter-selection of the non-edited cells in genome editing assays. AcrIIC1Nme inhibiting the ThermoCas9-mediated counter-selection of unedited cells. PCR template for pHR_AcrTCas9_gfp4/gfp5/gfp6/gfp7/gfp…	This study
		Fragment 2: homologous recombination arm downstream of the genome-integrated gfp gene from E. coli_gfp amplified with primers BG15037 and BG15038
		Fragment 3: Prha, acriic1 gene, terminator, thermocas9 gene, 5' UTR, lac operator, Ptet, PlacI, and part of the lacI gene from pAcrTCas9_gfp3 amplified with primers BG15039 and BG14002
		Fragment 4: part of the lacI gene, terminator, PJ23119, sgRNA gfp3, terminator, and pACYC184 backbone from pAcrTCas9_gfp3 amplified with primers BG12722 and BG14003
pHR_AcrTCas9_gfp4	Gibson assembly	Fragment 1: sgRNA gfp4, terminator, pACYC184 backbone, and part of the homologous recombination arm upstream of the genome-integrated PlacUV5 from pHR_AcrTCas9_gfp3 amplified with primers BG14530 and BG16900	Upstream and downstream homologous recombination arms for the deletion of the genome-integrated gfp gene and its promoter (PlacUV5). ThermoCas9 and sgRNA (spacer gfp4) targeting the gfp gene for counter-selection of the non-edited cells in genome editing assays. AcrIIC1Nme inhibiting the ThermoCas9-mediated counter-selection of unedited cells.	This study
		Fragment 2: part of the homologous recombination arm upstream of the genome-integrated PlacUV5, homologous recombination arm downstream of the genome-integrated gfp gene, Prha, acriic1 gene, terminator, and part of the thermocas9 gene from pHR_AcrTCas9_gfp3 amplified with primers BG13019 and BG16901
		Fragment 3: part of the thermocas9 gene, 5' UTR, lac operator, Ptet, PlacI, lacI gene, PJ23119, and part of sgRNA gfp4 from pHR_AcrTCas9_gfp3 amplified with primers BG16902 and BG14529
pHR_AcrTCas9_gfp5	Gibson assembly	Fragment 1: sgRNA gfp5, terminator, pACYC184 backbone, and part of the homologous recombination arm upstream of the genome-integrated PlacUV5 from pHR_AcrTCas9_gfp3 amplified with primers BG14523 and BG16900	Upstream and downstream homologous recombination arms for the deletion of the genome-integrated gfp gene and its promoter (PlacUV5). ThermoCas9 and sgRNA (spacer gfp5) targeting the gfp gene for counter-selection of the non-edited cells in genome editing assays. AcrIIC1Nme inhibiting the ThermoCas9-mediated counter-selection of unedited cells.	This study
		Fragment 2: part of the homologous recombination arm upstream of the genome-integrated PlacUV5, homologous recombination arm downstream of the genome-integrated gfp gene, Prha, acriic1 gene, terminator, and part of the thermocas9 gene from pHR_AcrTCas9_gfp3 amplified with primers BG13019 and BG16901
		Fragment 3: part of the thermocas9 gene, 5' UTR, lac operator, Ptet, PlacI, lacI gene, PJ23119, and part of sgRNA gfp5 from pHR_AcrTCas9_gfp3 amplified with primers BG16902 and BG14522
pHR_AcrTCas9_gfp6	Gibson assembly	Fragment 1: sgRNA gfp6, terminator, pACYC184 backbone, and part of the homologous recombination arm upstream of the genome-integrated PlacUV5 from pHR_AcrTCas9_gfp3 amplified with primers BG16898 and BG16900	Upstream and downstream homologous recombination arms for the deletion of the genome-integrated gfp gene and its promoter (PlacUV5). ThermoCas9 and sgRNA (spacer gfp6) targeting the gfp gene for counter-selection of the non-edited cells in genome editing assays. AcrIIC1Nme inhibiting the ThermoCas9-mediated counter-selection of unedited cells.	This study
		Fragment 2: part of the homologous recombination arm upstream of the genome-integrated PlacUV5, homologous recombination arm downstream of the genome-integrated gfp gene, Prha, acriic1 gene, terminator, and part of the thermocas9 gene from pHR_AcrTCas9_gfp3 amplified with primers BG13019 and BG16901
		Fragment 3: part of the thermocas9 gene, 5' UTR, lac operator, Ptet, PlacI, lacI gene, PJ23119, and part of sgRNA gfp6 from pHR_AcrTCas9_gfp3 amplified with primers BG16902 and BG16903
pHR_AcrTCas9_gfp7	Gibson assembly	Fragment 1: sgRNA gfp7, terminator, pACYC184 backbone, and part of the homologous recombination arm upstream of the genome-integrated PlacUV5 from pHR_AcrTCas9_gfp3 amplified with primers BG14692 and BG16900	Upstream and downstream homologous recombination arms for the deletion of the genome-integrated gfp gene and its promoter (PlacUV5). ThermoCas9 and sgRNA (spacer gfp7) targeting the gfp gene for counter-selection of the non-edited cells in genome editing assays. AcrIIC1Nme inhibiting the ThermoCas9-mediated counter-selection of unedited cells.	This study
		Fragment 2: part of the homologous recombination arm upstream of the genome-integrated PlacUV5, homologous recombination arm downstream of the genome-integrated gfp gene, Prha, acriic1 gene, terminator, and part of the thermocas9 gene from pHR_AcrTCas9_gfp3 amplified with primers BG13019 and BG16901
		Fragment 3: part of the thermocas9 gene, 5' UTR, lac operator, Ptet, PlacI, lacI gene, PJ23119, and part of sgRNA gfp7 from pHR_AcrTCas9_gfp3 amplified with primers BG16902 and BG14691
pHR_AcrTCas9_gfp8	Gibson assembly	Fragment 1: sgRNA gfp8, terminator, pACYC184 backbone, and part of the homologous recombination arm upstream of the genome-integrated PlacUV5 from pHR_AcrTCas9_gfp3 amplified with primers BG16899 and BG16900	Upstream and downstream homologous recombination arms for the deletion of the genome-integrated gfp gene and its promoter (PlacUV5). ThermoCas9 and sgRNA (spacer gfp8) targeting the gfp gene for counter-selection of the non-edited cells in genome editing assays. AcrIIC1Nme inhibiting the ThermoCas9-mediated counter-selection of unedited cells.	This study
		Fragment 2: part of the homologous recombination arm upstream of the genome-integrated PlacUV5, homologous recombination arm downstream of the genome-integrated gfp gene, Prha, acriic1 gene, terminator, and part of the thermocas9 gene from pHR_AcrTCas9_gfp3 amplified with primers BG13019 and BG16901
		Fragment 3: part of the thermocas9 gene, 5' UTR, lac operator, Ptet, PlacI, lacI gene, PJ23119, and part of sgRNA gfp8 from pHR_AcrTCas9_gfp3 amplified with primers BG16902 and BG16904
pHR_AcrTCas9_scr	Gibson assembly	Fragment 1: homologous recombination arm upstream of the genome-integrated PlacUV5 from E. coli_gfp amplified with primers BG15035 and BG15036	Upstream and downstream homologous recombination arms for the deletion of the genome-integrated gfp gene and its promoter (PlacUV5). ThermoCas9 and sgRNA (spacer scr) targeting the gfp gene for counter-selection of the non-edited cells in genome editing assays. AcrIIC1Nme inhibiting the ThermoCas9-mediated counter-selection of unedited cells.	This study
		Fragment 2: homologous recombination arm downstream of the genome-integrated gfp gene from E. coli_gfp amplified with primers BG15037 and BG15038
		Fragment 3: Prha, acriic1 gene, terminator, thermocas9 gene, 5' UTR, lac operator, Ptet, PlacI, and part of the lacI gene from pAcrTCas9_scr amplified with primers BG15039 and BG14002
		Fragment 4: part of the lacI gene, terminator, PJ23119, sgRNA scr, terminator, and pACYC184 backbone from pAcrTCas9_scr amplified with primers BG12722 and BG14003
pHR_AcrGCas9_gfp5	Gibson assembly	Fragment 1: homologous recombination arm upstream of the genome-integrated PlacUV5 from E. coli_gfp amplified with primers BG15035 and BG15036	Upstream and downstream homologous recombination arms for the deletion of the genome-integrated gfp gene and its promoter (PlacUV5). ThermoCas9 and sgRNA (spacer gfp5) targeting the gfp gene for counter-selection of the non-edited cells in genome editing assays. AcrIIC1Nme inhibiting the ThermoCas9-mediated counter-selection of unedited cells. PCR template for pHR_AcrGCas9_gfp6/gfp8.	This study
		Fragment 2: homologous recombination arm downstream of the genome-integrated gfp gene from E. coli_gfp amplified with primers BG15037 and BG15038
		Fragment 3: Prha, acriic1 gene, terminator, geocas9 gene, 5' UTR, lac operator, Ptet, PlacI, lacI gene, terminator, PJ23119, and sgRNA gfp5 from pAcrGCas9_gfp3 amplified with primers BG15039 and BG14522
		Fragment 4: sgRNA gfp5, terminator, and pACYC184 backbone from pAcrGCas9_gfp3 amplified with primers BG14523 and BG14003
pHR_AcrGCas9_gfp6	Gibson assembly	Fragment 1: sgRNA gfp6, terminator, pACYC184 backbone, and part of the homologous recombination arm upstream of the genome-integrated PlacUV5 from pHR_AcrGCas9_gfp5 amplified with primers BG16898 and BG16900	Upstream and downstream homologous recombination arms for the deletion of the genome-integrated gfp gene and its promoter (PlacUV5). ThermoCas9 and sgRNA (spacer gfp6) targeting the gfp gene for counter-selection of the non-edited cells in genome editing assays. AcrIIC1Nme inhibiting the ThermoCas9-mediated counter-selection of unedited cells. PCR template for pHR_AcrGCas9_gfp7.	This study
		Fragment 2: part of the homologous recombination arm upstream of the genome-integrated PlacUV5, homologous recombination arm downstream of the genome-integrated gfp gene, Prha, acriic1 gene, terminator, and part of the geocas9 gene from pHR_AcrGCas9_gfp5 amplified with primers BG13019 and BG16905
		Fragment 3: part of the geocas9 gene, 5' UTR, lac operator, Ptet, PlacI, lacI gene, PJ23119, and part of sgRNA gfp6 from pHR_AcrGCas9_gfp5 amplified with primers BG16906 and BG16903
pHR_AcrGCas9_gfp7	Gibson assembly	Fragment 1: sgRNA gfp7, terminator, pACYC184 backbone, and part of the homologous recombination arm upstream of the genome-integrated PlacUV5 from pHR_AcrGCas9_gfp6 amplified with primers BG14692 and BG16900	Upstream and downstream homologous recombination arms for the deletion of the genome-integrated gfp gene and its promoter (PlacUV5). ThermoCas9 and sgRNA (spacer gfp7) targeting the gfp gene for counter-selection of the non-edited cells in genome editing assays. AcrIIC1Nme inhibiting the ThermoCas9-mediated counter-selection of unedited cells.	This study
		Fragment 2: part of the homologous recombination arm upstream of the genome-integrated PlacUV5, homologous recombination arm downstream of the genome-integrated gfp gene, Prha, acriic1 gene, terminator, and part of the geocas9 gene from pHR_AcrGCas9_gfp6 amplified with primers BG13019 and BG16905
		Fragment 3: part of the geocas9 gene, 5' UTR, lac operator, Ptet, PlacI, lacI gene, PJ23119, and part of sgRNA gfp7 from pHR_AcrGCas9_gfp6 amplified with primers BG16906 and BG14691
pHR_AcrGCas9_gfp8	Gibson assembly	Fragment 1: sgRNA gfp8, terminator, pACYC184 backbone, and part of the homologous recombination arm upstream of the genome-integrated PlacUV5 from pHR_AcrGCas9_gfp5 amplified with primers BG16899 and BG16900	Upstream and downstream homologous recombination arms for the deletion of the genome-integrated gfp gene and its promoter (PlacUV5). ThermoCas9 and sgRNA (spacer gfp8) targeting the gfp gene for counter-selection of the non-edited cells in genome editing assays. AcrIIC1Nme inhibiting the ThermoCas9-mediated counter-selection of unedited cells.	This study
		Fragment 2: part of the homologous recombination arm upstream of the genome-integrated PlacUV5, homologous recombination arm downstream of the genome-integrated gfp gene, Prha, acriic1 gene, terminator, and part of the geocas9 gene from pHR_AcrGCas9_gfp5 amplified with primers BG13019 and BG16905
		Fragment 3: part of the geocas9 gene, 5' UTR, lac operator, Ptet, PlacI, lacI gene, PJ23119, and part of sgRNA gfp8 from pHR_AcrGCas9_gfp5 amplified with primers BG16906 and BG16904
pHR_AcrGCas9_gfp9	Gibson assembly	Fragment 1: homologous recombination arm upstream of the genome-integrated PlacUV5 from E. coli_gfp amplified with primers BG15035 and BG15036	Upstream and downstream homologous recombination arms for the deletion of the genome-integrated gfp gene and its promoter (PlacUV5). ThermoCas9 and sgRNA (spacer gfp9) targeting the gfp gene for counter-selection of the non-edited cells in genome editing assays. AcrIIC1Nme inhibiting the ThermoCas9-mediated counter-selection of unedited cells.	This study
		Fragment 2: homologous recombination arm downstream of the genome-integrated gfp gene from E. coli_gfp amplified with primers BG15037 and BG15038
		Fragment 3: Prha, acriic1 gene, terminator, geocas9 gene, 5' UTR, lac operator, Ptet, PlacI, lacI gene, terminator, PJ23119, and sgRNA gfp9 from pAcrGCas9_gfp3 amplified with primers BG15039 and BG15041
		Fragment 4: sgRNA gfp9, terminator, and pACYC184 backbone from pAcrTCas9_scr amplified with primers BG15042 and BG14003
pHR_AcrGCas9_gfp10	Gibson assembly	Fragment 1: homologous recombination arm upstream of the genome-integrated PlacUV5 from E. coli_gfp amplified with primers BG15035 and BG15036	Upstream and downstream homologous recombination arms for the deletion of the genome-integrated gfp gene and its promoter (PlacUV5). ThermoCas9 and sgRNA (spacer gfp10) targeting the gfp gene for counter-selection of the non-edited cells in genome editing assays. AcrIIC1Nme inhibiting the ThermoCas9-mediated counter-selection of unedited cells.	This study
		Fragment 2: homologous recombination arm downstream of the genome-integrated gfp gene from E. coli_gfp amplified with primers BG15037 and BG15038
		Fragment 3: Prha, acriic1 gene, terminator, geocas9 gene, 5' UTR, lac operator, Ptet, PlacI, lacI gene, terminator, PJ23119, and sgRNA gfp10, from pAcrTCas9_scr amplified with primers BG15039 and BG15043
		Fragment 4: sgRNA gfp10, terminator, and pACYC184 backbone from pAcrTCas9_scr amplified with primers BG15044 and BG14003
pHR_AcrGCas9_scr	Gibson assembly	Fragment 1: homologous recombination arm upstream of the genome-integrated PlacUV5 from E. coli_gfp amplified with primers BG15035 and BG15036	Upstream and downstream homologous recombination arms for the deletion of the genome-integrated gfp gene and its promoter (PlacUV5). ThermoCas9 and sgRNA (spacer scr) targeting the gfp gene for counter-selection of the non-edited cells in genome editing assays. AcrIIC1Nme inhibiting the ThermoCas9-mediated counter-selection of unedited cells.	This study
		Fragment 2: homologous recombination arm downstream of the genome-integrated gfp gene from E. coli_gfp amplified with primers BG15037 and BG15038
		Fragment 3: Prha, acriic1 gene, terminator, geocas9 gene, 5' UTR, lac operator, Ptet, PlacI, and part of the lacI gene from pAcrTCas9_scr amplified with primers BG15039 and BG14002
		Fragment 4: part of the lacI gene, terminator, PJ23119, sgRNA scr, terminator, and pACYC184 backbone from pAcrTCas9_scr amplified with primers BG12722 and BG14003
pdThermoTarget-AID_gfp4	Gibson assembly	Fragment 1: terminator, stop codon, LVA tag, linker, ugi gene, linker, pmcda1 gene, and linker from pScI_dCas9_CDA1_UGI_LVA_noRNA amplified with primers BG15946 and BG14518	dThermoCas9-PmCDA1-UGI-LVA and sgRNA (spacer gfp4) targeting the genome-integrated gfp gene in base-editing assays. PCR template for pdThermoTarget-AID_pyrE1/pyrE2/xylB1/xylB2/adhE1/adhE2.	This study
		Fragment 2: part of the dthermocas9 gene lacking stop codon from pdTCas9_gfp3 amplified with primers BG14519 and BG14520
		Fragment 3: part of the dthermocas9 gene, 5' UTR, lac operator, Ptet, PlacI, lacI gene, PJ23119, and part of the sgRNA gfp4 from pdTCas9_gfp3 amplified with primers BG14521 and BG14529
		Fragment 4: sgRNA gfp4, terminator, pACYC184 backbone, terminator, and stop codon from pdTCas9_gfp3 amplified with primers BG14530 and BG14524
pdThermoTarget-AID_gfp11	Gibson assembly	Fragment 1: terminator, stop codon, LVA tag, linker, ugi gene, linker, pmcda1 gene, and linker from pScI_dCas9_CDA1_UGI_LVA_noRNA amplified with primers BG15946 and BG14518	dThermoCas9-PmCDA1-UGI-LVA and sgRNA (spacer gfp11) targeting the genome-integrated gfp gene in base-editing assays.	This study
		Fragment 2: part of the dthermocas9 gene lacking stop codon from pdTCas9_gfp3 amplified with primers BG14519 and BG14520
		Fragment 3: part of the dthermocas9 gene, 5' UTR, lac operator, Ptet, PlacI, lacI gene, PJ23119, and part of the sgRNA gfp11 from pdTCas9_gfp3 amplified with primers BG14521 and BG17241
		Fragment 4: sgRNA gfp11, terminator, pACYC184 backbone, terminator, and stop codon from pdTCas9_gfp3 amplified with primers BG17242 and BG14524
pdThermoTarget-AID_gfp5	Gibson assembly	Fragment 1: terminator, stop codon, LVA tag, linker, ugi gene, linker, pmcda1 gene, and linker from pScI_dCas9_CDA1_UGI_LVA_noRNA amplified with primers BG15946 and BG14518	dThermoCas9-PmCDA1-UGI-LVA and sgRNA (spacer gfp5) targeting the genome-integrated gfp gene in base-editing assays.	This study
		Fragment 2: part of the dthermocas9 gene lacking stop codon from pdTCas9_gfp3 amplified with primers BG14519 and BG14520
		Fragment 3: part of the dthermocas9 gene, 5' UTR, lac operator, Ptet, PlacI, lacI gene, PJ23119, and part of the sgRNA gfp5 from pdTCas9_gfp3 amplified with primers BG14521 and BG14522
		Fragment 4: sgRNA gfp5, terminator, pACYC184 backbone, terminator, and stop codon from pdTCas9_gfp3 amplified with primers BG14523 and BG14524
pdThermoTarget-AID_gfp12	Gibson assembly	Fragment 1: terminator, stop codon, LVA tag, linker, ugi gene, linker, pmcda1 gene, and linker from pScI_dCas9_CDA1_UGI_LVA_noRNA amplified with primers BG15946 and BG14518	dThermoCas9-PmCDA1-UGI-LVA and sgRNA (spacer gfp12) targeting the genome-integrated gfp gene in base-editing assays.	This study
		Fragment 2: part of the dthermocas9 gene lacking stop codon from pdTCas9_gfp3 amplified with primers BG14519 and BG14520
		Fragment 3: part of the dthermocas9 gene, 5' UTR, lac operator, Ptet, PlacI, lacI gene, PJ23119, and part of the sgRNA gfp12 from pdTCas9_gfp3 amplified with primers BG14521 and BG14525
		Fragment 4: sgRNA gfp12, terminator, pACYC184 backbone, terminator, and stop codon from pdTCas9_gfp3 amplified with primers BG14526 and BG14524
pdThermoTarget-AID_gfp8	Gibson assembly	Fragment 1: terminator, stop codon, LVA tag, linker, ugi gene, linker, pmcda1 gene, and linker from pScI_dCas9_CDA1_UGI_LVA_noRNA amplified with primers BG15946 and BG14518	dThermoCas9-PmCDA1-UGI-LVA and sgRNA (spacer gfp8) targeting the genome-integrated gfp gene in base-editing assays.	This study
		Fragment 2: part of the dthermocas9 gene lacking stop codon from pdTCas9_gfp3 amplified with primers BG14519 and BG14520
		Fragment 3: part of the dthermocas9 gene, 5' UTR, lac operator, Ptet, PlacI, lacI gene, PJ23119, and part of the sgRNA gfp8 from pdTCas9_gfp3 amplified with primers BG14521 and BG16904
		Fragment 4: sgRNA gfp8, terminator, pACYC184 backbone, terminator, and stop codon from pdTCas9_gfp3 amplified with primers BG16899 and BG14524
pdThermoTarget-AID_gfp7	Gibson assembly	Fragment 1: terminator, stop codon, LVA tag, linker, ugi gene, linker, pmcda1 gene, and linker from pScI_dCas9_CDA1_UGI_LVA_noRNA amplified with primers BG15946 and BG14518	dThermoCas9-PmCDA1-UGI-LVA and sgRNA (spacer gfp7) targeting the genome-integrated gfp gene in base-editing assays.	This study
		Fragment 2: part of the dthermocas9 gene lacking stop codon from pdTCas9_gfp3 amplified with primers BG14519 and BG14520
		Fragment 3: part of the dthermocas9 gene, 5' UTR, lac operator, Ptet, PlacI, lacI gene, PJ23119, and part of the sgRNA gfp7 from pdTCas9_gfp3 amplified with primers BG14521 and BG14691
		Fragment 4: sgRNA gfp7, terminator, pACYC184 backbone, terminator, and stop codon from pdTCas9_gfp3 amplified with primers BG14692 and BG14524
pdThermoTarget-AID_scr	Gibson assembly	Fragment 1: terminator, stop codon, LVA tag, linker, ugi gene, linker, pmcda1 gene, and linker from pScI_dCas9_CDA1_UGI_LVA_noRNA amplified with primers BG15946 and BG14518	dThermoCas9-PmCDA1-UGI-LVA and sgRNA (spacer scr) non-targeting the genome of E. coli_gfp in base-editing assays.	This study
		Fragment 2: part of the dthermocas9 gene lacking stop codon from pdTCas9_gfp3 amplified with primers BG14519 and BG14520
		Fragment 3: part of the dthermocas9 gene, 5' UTR, lac operator, Ptet, PlacI, lacI gene, PJ23119, and part of the sgRNA scr from pdTCas9_gfp3 amplified with primers BG14521 and BG14543
		Fragment 4: sgRNA scr, terminator, pACYC184 backbone, terminator, and stop codon from pdTCas9_gfp3 amplified with primers BG14544 and BG14524
pdThermoTarget-AID_pyrE1	Gibson assembly	Fragment 1: part of the dthermocas9 gene, 5' UTR, lac operator, Ptet, PlacI, lacI gene, PJ23119, and part of the sgRNA pyrE1 from pdThermoTarget-AID_gfp4 amplified with primers BG16902 and BG21968	dThermoCas9-PmCDA1-UGI-LVA and sgRNA (spacer pyrE1) targeting the endogenous pyrE gene in base-editing assays.	This study
		Fragment 2: part of sgRNA pyrE1, terminator, pACYC184 backbone, terminator, stop codon, LVA tag, linker and part of the ugi gene from pdThermoTarget-AID_gfp4 amplified with primers BG21969 and BG21970
		Fragment 3: part of the ugi gene, linker, pmcda1 gene, linker and part of the dthermocas9 gene from pdThermoTarget-AID_gfp4 amplified with primers BG21906 and BG16901
pdThermoTarget-AID_pyrE2	Gibson assembly	Fragment 1: part of the dthermocas9 gene, 5' UTR, lac operator, Ptet, PlacI, lacI gene, PJ23119, and part of the sgRNA pyrE2 from pdThermoTarget-AID_gfp4 amplified with primers BG16902 and BG21908	dThermoCas9-PmCDA1-UGI-LVA and sgRNA (spacer pyrE2) targeting the endogenous pyrE gene in base-editing assays.	This study
		Fragment 2: part of sgRNA pyrE2, terminator, pACYC184 backbone, terminator, stop codon, LVA tag, linker and part of the ugi gene from pdThermoTarget-AID_gfp4 amplified with primers BG21909 and BG21970
		Fragment 3: part of the ugi gene, linker, pmcda1 gene, linker and part of the dthermocas9 gene from pdThermoTarget-AID_gfp4 amplified with primers BG21906 and BG16901
pdThermoTarget-AID_xylB1	Gibson assembly	Fragment 1: part of the dthermocas9 gene, 5' UTR, lac operator, Ptet, PlacI, lacI gene, PJ23119, and part of the sgRNA xylB1 from pdThermoTarget-AID_gfp4 amplified with primers BG16902 and BG21910	dThermoCas9-PmCDA1-UGI-LVA and sgRNA (spacer xylB1) targeting the endogenous xylB gene in base-editing assays.	This study
		Fragment 2: part of sgRNA xylB1, terminator, pACYC184 backbone, terminator, stop codon, LVA tag, linker and part of the ugi gene from pdThermoTarget-AID_gfp4 amplified with primers BG21911 and BG21970
		Fragment 3: part of the ugi gene, linker, pmcda1 gene, linker and part of the dthermocas9 gene from pdThermoTarget-AID_gfp4 amplified with primers BG21906 and BG16901
pdThermoTarget-AID_ xylB2	Gibson assembly	Fragment 1: part of the dthermocas9 gene, 5' UTR, lac operator, Ptet, PlacI, lacI gene, PJ23119, and part of the sgRNA xylB2 from pdThermoTarget-AID_gfp4 amplified with primers BG16902 and BG21912	dThermoCas9-PmCDA1-UGI-LVA and sgRNA (spacer xylB2) targeting the endogenous xylB gene in base-editing assays.	This study
		Fragment 2: part of sgRNA xylB2, terminator, pACYC184 backbone, terminator, stop codon, LVA tag, linker and part of the ugi gene from pdThermoTarget-AID_gfp4 amplified with primers BG21913 and BG21970
		Fragment 3: part of the ugi gene, linker, pmcda1 gene, linker and part of the dthermocas9 gene from pdThermoTarget-AID_gfp4 amplified with primers BG21906 and BG16901
pdThermoTarget-AID_adhE1	Gibson assembly	Fragment 1: part of the dthermocas9 gene, 5' UTR, lac operator, Ptet, PlacI, lacI gene, PJ23119, and part of the sgRNA adhE1 from pdThermoTarget-AID_gfp4 amplified with primers BG16902 and BG21971	dThermoCas9-PmCDA1-UGI-LVA and sgRNA (spacer adhE1) targeting the endogenous adhE gene in base-editing assays.	This study
		Fragment 2: part of sgRNA adhE1, terminator, pACYC184 backbone, terminator, stop codon, LVA tag, linker and part of the ugi gene from pdThermoTarget-AID_gfp4 amplified with primers BG21969 and BG21970
		Fragment 3: part of the ugi gene, linker, pmcda1 gene, linker and part of the dthermocas9 gene from pdThermoTarget-AID_gfp4 amplified with primers BG21906 and BG16901
pdThermoTarget-AID_adhE2	Gibson assembly	Fragment 1: part of the dthermocas9 gene, 5' UTR, lac operator, Ptet, PlacI, lacI gene, PJ23119, and part of the sgRNA adhE2 from pdThermoTarget-AID_gfp4 amplified with primers BG16902 and BG21916	dThermoCas9-PmCDA1-UGI-LVA and sgRNA (spacer adhE2) targeting the endogenous adhE gene in base-editing assays.	This study
		Fragment 2: part of sgRNA adhE2, terminator, pACYC184 backbone, terminator, stop codon, LVA tag, linker and part of the ugi gene from pdThermoTarget-AID_gfp4 amplified with primers BG21917 and BG21970
		Fragment 3: part of the ugi gene, linker, pmcda1 gene, linker and part of the dthermocas9 gene from pdThermoTarget-AID_gfp4 amplified with primers BG21906 and BG16901
pdGeoTarget-AID_gfp5	Gibson assembly	Fragment 1: terminator, stop codon, LVA tag, linker, ugi gene, linker, pmcda1 gene, and linker from pScI_dCas9_CDA1_UGI_LVA_noRNA amplified with primers BG15946 and BG14545	dGeoCas9-PmCDA1-UGI-LVA and sgRNA (spacer gfp5) targeting the genome-integrated gfp gene in base-editing assays. PCR template for pdGeoTarget-AID_pyrE3/pyrE4/xylB3/xylB4/adhE3/adhE4.	This study
		Fragment 2: part of the dgeocas9 gene lacking stop codon from pdTCas9_gfp3 amplified with primers BG14536 and BG14537
		Fragment 3: part of the dgeocas9 gene, 5' UTR, lac operator, Ptet, PlacI, lacI gene, PJ23119, and part of the sgRNA gfp5 from pdGCas9_gfp3 amplified with primers BG14538 and BG14522
		Fragment 4: sgRNA gfp5, terminator, pACYC184 backbone, terminator, and stop codon from pdGCas9_gfp3 amplified with primers BG14542 and BG14524
pdGeoTarget-AID_gfp12	Gibson assembly	Fragment 1: terminator, stop codon, LVA tag, linker, ugi gene, linker, pmcda1 gene, and linker from pScI_dCas9_CDA1_UGI_LVA_noRNA amplified with primers BG15946 and BG14545	dGeoCas9-PmCDA1-UGI-LVA and sgRNA (spacer gfp12) targeting the genome-integrated gfp gene in base-editing assays.	This study
		Fragment 2: part of the dgeocas9 gene lacking stop codon from pdTCas9_gfp3 amplified with primers BG14536 and BG14537
		Fragment 3: part of the dgeocas9 gene, 5' UTR, lac operator, Ptet, PlacI, lacI gene, PJ23119, and part of the sgRNA gfp12 from pdGCas9_gfp3 amplified with primers BG14538 and BG14525
		Fragment 4: sgRNA gfp12, terminator, pACYC184 backbone, terminator, and stop codon from pdGCas9_gfp3 amplified with primers BG14526 and BG14524
pdGeoTarget-AID_gfp7	Gibson assembly	Fragment 1: terminator, stop codon, LVA tag, linker, ugi gene, linker, pmcda1 gene, and linker from pScI_dCas9_CDA1_UGI_LVA_noRNA amplified with primers BG15946 and BG14545	dGeoCas9-PmCDA1-UGI-LVA and sgRNA (spacer gfp7) targeting the genome-integrated gfp gene in base-editing assays.	This study
		Fragment 2: part of the dgeocas9 gene lacking stop codon from pdTCas9_gfp3 amplified with primers BG14536 and BG14537
		Fragment 3: part of the dgeocas9 gene, 5' UTR, lac operator, Ptet, PlacI, lacI gene, PJ23119, and part of the sgRNA gfp7 from pdGCas9_gfp3 amplified with primers BG14538 and BG14691
		Fragment 4: sgRNA gfp7, terminator, pACYC184 backbone, terminator, and stop codon from pdGCas9_gfp3 amplified with primers BG14692 and BG14524
pdGeoTarget-AID_gfp8	Gibson assembly	Fragment 1: terminator, stop codon, LVA tag, linker, ugi gene, linker, pmcda1 gene, and linker from pScI_dCas9_CDA1_UGI_LVA_noRNA amplified with primers BG15946 and BG14545	dGeoCas9-PmCDA1-UGI-LVA and sgRNA (spacer gfp8) targeting the genome-integrated gfp gene in base-editing assays.	This study
		Fragment 2: part of the dgeocas9 gene lacking stop codon from pdTCas9_gfp3 amplified with primers BG14536 and BG14537
		Fragment 3: part of the dgeocas9 gene, 5' UTR, lac operator, Ptet, PlacI, lacI gene, PJ23119, and part of the sgRNA gfp8 from pdGCas9_gfp3 amplified with primers BG14538 and BG16904
		Fragment 4: sgRNA gfp8, terminator, pACYC184 backbone, terminator, and stop codon from pdGCas9_gfp3 amplified with primers BG16899 and BG14524
pdGeoTarget-AID_gfp13	Gibson assembly	Fragment 1: terminator, stop codon, LVA tag, linker, ugi gene, linker, pmcda1 gene, and linker from pScI_dCas9_CDA1_UGI_LVA_noRNA amplified with primers BG15946 and BG14545	dGeoCas9-PmCDA1-UGI-LVA and sgRNA (spacer gfp13) targeting the genome-integrated gfp gene in base-editing assays.	This study
		Fragment 2: part of the dgeocas9 gene lacking stop codon from pdTCas9_gfp3 amplified with primers BG14536 and BG14537
		Fragment 3: part of the dgeocas9 gene, 5' UTR, lac operator, Ptet, PlacI, lacI gene, PJ23119, and part of the sgRNA gfp13 from pdGCas9_gfp3 amplified with primers BG14538 and BG14541
		Fragment 4: sgRNA gfp13, terminator, pACYC184 backbone, terminator, and stop codon from pdGCas9_gfp3 amplified with primers BG14542 and BG14524
pdGeoTarget-AID_gfp14	Gibson assembly	Fragment 1: terminator, stop codon, LVA tag, linker, ugi gene, linker, pmcda1 gene, and linker from pScI_dCas9_CDA1_UGI_LVA_noRNA amplified with primers BG15946 and BG14545	dGeoCas9-PmCDA1-UGI-LVA and sgRNA (spacer gfp14) targeting the genome-integrated gfp gene in base-editing assays.	This study
		Fragment 2: part of the dgeocas9 gene lacking stop codon from pdTCas9_gfp3 amplified with primers BG14536 and BG14537
		Fragment 3: part of the dgeocas9 gene, 5' UTR, lac operator, Ptet, PlacI, lacI gene, PJ23119, and part of the sgRNA gfp14 from pdGCas9_gfp3 amplified with primers BG14538 and BG17551
		Fragment 4: sgRNA gfp14, terminator, pACYC184 backbone, terminator, and stop codon from pdGCas9_gfp3 amplified with primers BG17552 and BG14524
pdGeoTarget-AID_scr	Gibson assembly	Fragment 1: terminator, stop codon, LVA tag, linker, ugi gene, linker, pmcda1 gene, and linker from pScI_dCas9_CDA1_UGI_LVA_noRNA amplified with primers BG15946 and BG14545	dGeoCas9-PmCDA1-UGI-LVAand sgRNA (spacer scr) non-targeting the genome of E. coli_gfp in base-editing assays.	This study
		Fragment 2: part of the dgeocas9 gene lacking stop codon from pdTCas9_gfp3 amplified with primers BG14536 and BG14537
		Fragment 3: part of the dgeocas9 gene, 5' UTR, lac operator, Ptet, PlacI, lacI gene, PJ23119, and part of the sgRNA scr from pdGCas9_gfp3 amplified with primers BG14538 and BG14543
		Fragment 4: sgRNA scr, terminator, pACYC184 backbone, terminator, and stop codon from pdGCas9_gfp3 amplified with primers BG14544 and BG14524
pdGeoTarget-AID_pyrE3	Gibson assembly	Fragment 1: part of the dgeocas9 gene, 5' UTR, lac operator, Ptet, PlacI, lacI gene, PJ23119, and part of the sgRNA pyrE3 from pdGeoTarget-AID_gfp5 amplified with primers BG21876 and BG21877	dGeoCas9-PmCDA1-UGI-LVA and sgRNA (spacer pyrE3) targeting the endogenous pyrE gene in base-editing assays.	This study
		Fragment 2: part of sgRNA pyrE3, terminator, pACYC184 backbone, terminator, stop codon, LVA tag, linker and part of the ugi gene from pdGeoTarget-AID_gfp5 amplified with primers BG21878 and BG21972
		Fragment 3: part of the ugi gene, linker, pmcda1 gene, linker and part of the dthermocas9 gene from pdGeoTarget-AID_gfp5 amplified with primers BG21906 and BG21879
pdGeoTarget-AID_pyrE4	Gibson assembly	Fragment 1: part of the dgeocas9 gene, 5' UTR, lac operator, Ptet, PlacI, lacI gene, PJ23119, and part of the sgRNA pyrE4 from pdGeoTarget-AID_gfp5 amplified with primers BG21876 and BG21880	dGeoCas9-PmCDA1-UGI-LVA and sgRNA (spacer pyrE4) targeting the endogenous pyrE gene in base-editing assays.	This study
		Fragment 2: part of sgRNA pyrE4, terminator, pACYC184 backbone, terminator, stop codon, LVA tag, linker and part of the ugi gene from pdGeoTarget-AID_gfp5 amplified with primers BG21881 and BG21972
		Fragment 3: part of the ugi gene, linker, pmcda1 gene, linker and part of the dthermocas9 gene from pdGeoTarget-AID_gfp5 amplified with primers BG21906 and BG21879
pdGeoTarget-AID_xylB3	Gibson assembly	Fragment 1: part of the dgeocas9 gene, 5' UTR, lac operator, Ptet, PlacI, lacI gene, PJ23119, and part of the sgRNA xylB3 from pdGeoTarget-AID_gfp5 amplified with primers BG21876 and BG21882	dGeoCas9-PmCDA1-UGI-LVA and sgRNA (spacer xylB3) targeting the endogenous xylB gene in base-editing assays.	This study
		Fragment 2: part of sgRNA xylB3, terminator, pACYC184 backbone, terminator, stop codon, LVA tag, linker and part of the ugi gene from pdGeoTarget-AID_gfp5 amplified with primers BG21883 and BG21972
		Fragment 3: part of the ugi gene, linker, pmcda1 gene, linker and part of the dthermocas9 gene from pdGeoTarget-AID_gfp5 amplified with primers BG21906 and BG21879
pdGeoTarget-AID_ xylB4	Gibson assembly	Fragment 1: part of the dgeocas9 gene, 5' UTR, lac operator, Ptet, PlacI, lacI gene, PJ23119, and part of the sgRNA xylB4 from pdGeoTarget-AID_gfp5 amplified with primers BG21876 and BG21884	dGeoCas9-PmCDA1-UGI-LVA and sgRNA (spacer xylB4) targeting the endogenous xylB gene in base-editing assays.	This study
		Fragment 2: part of sgRNA xylB4, terminator, pACYC184 backbone, terminator, stop codon, LVA tag, linker and part of the ugi gene from pdGeoTarget-AID_gfp5 amplified with primers BG21885 and BG21972
		Fragment 3: part of the ugi gene, linker, pmcda1 gene, linker and part of the dthermocas9 gene from pdGeoTarget-AID_gfp5 amplified with primers BG21906 and BG21879
pdGeoTarget-AID_adhE3	Gibson assembly	Fragment 1: part of the dgeocas9 gene, 5' UTR, lac operator, Ptet, PlacI, lacI gene, PJ23119, and part of the sgRNA pyrE3 from pdGeoTarget-AID_gfp5 amplified with primers BG21876 and BG21886	dGeoCas9-PmCDA1-UGI-LVA and sgRNA (spacer adhE3) targeting the endogenous adhE gene in base-editing assays.	This study
		Fragment 2: part of sgRNA pyrE3, terminator, pACYC184 backbone, terminator, stop codon, LVA tag, linker and part of the ugi gene from pdGeoTarget-AID_gfp5 amplified with primers BG21887 and BG21972
		Fragment 3: part of the ugi gene, linker, pmcda1 gene, linker and part of the dthermocas9 gene from pdTCas9_gfp5 amplified with primers BG21906 and BG21879
pdGeoTarget-AID_ adhE4	Gibson assembly	Fragment 1: part of the dgeocas9 gene, 5' UTR, lac operator, Ptet, PlacI, lacI gene, PJ23119, and part of the sgRNA pyrE3 from pdGeoTarget-AID_gfp5 amplified with primers BG21876 and BG21888	dGeoCas9-PmCDA1-UGI-LVA and sgRNA (spacer adhE4) targeting the endogenous adhE gene in base-editing assays.	This study
		Fragment 2: part of sgRNA pyrE3, terminator, pACYC184 backbone, terminator, stop codon, LVA tag, linker and part of the ugi gene from pdGeoTarget-AID_gfp5 amplified with primers BG21889 and BG21972
		Fragment 3: part of the ugi gene, linker, pmcda1 gene, linker and part of the dthermocas9 gene from pdGeoTarget-AID_gfp5 amplified with primers BG21906 and BG21879
pAcr	Gibson assembly	Fragment 1: Prha, and 5' UTR from pPrha_GCas9_gfp1 amplified with primers BG13427 and BG13428	AcrIIC1Nme inhibiting ThermoCas9 or GeoCas9 in killing-inhibition (two-plasmid approach) and binding assays. PCR template for pAcrTCas9_gfp1, pAcrTCas9_gfp2, pAcrTCas9_gfp3, pAcrTCas9_scr, pAcrGCas9_gfp1, pAcrGCas9_gfp2, pAcrGCas9_gfp3, and pAcrGCas9_scr.	This study
		Fragment 2: acriic1 gene from pMK-RQ-_Acr_coK12_coT12 amplified with primers BG13429 and BG13430
		Fragment 3: T7 terminator from annealed oligonucleotides BG13431 and BG13432
		Fragment 4: pUC19 backbone amplified from pUC19 with primers BG13433 and BG13434
pAcrTCas9_gfp1	Gibson assembly	Fragment 1: Prha, and acriic1 gene from pAcr amplified with primers BG14000 and BG14001	ThermoCas9 and sgRNA (spacer gfp1) targeting the genome-integrated PlacUV5 and AcrIIC1Nme inhibiting ThermoCas9, in killing-inhibition assays (single-plasmid approach).	This study
		Fragment 2: terminator, thermocas9 gene, 5' UTR, lac operator, Ptet, pACYC184 backbone, PlacI, and part of the lacI gene from pTCas9_gfp1 amplified with primers BG12705 and BG14002
		Fragment 3: Part of the lacI gene, terminator, PJ23119, sgRNA 1, terminator, and pACYC184 backbone from pTCas9_gfp1 amplified with primers BG12722 and BG14003
pAcrTCas9_gfp2	Gibson assembly	Fragment 1: Prha, and acriic1 gene from pAcr amplified with primers BG14000 and BG14001	ThermoCas9 and sgRNA (spacer gfp2) targeting the genome-integrated PlacUV5 and AcrIIC1Nme inhibiting ThermoCas9, in killing-inhibition assays (single-plasmid approach).	This study
		Fragment 2: terminator, thermocas9 gene, 5' UTR, lac operator, Ptet, pACYC184 backbone, PlacI, and part of the lacI gene from pTCas9_gfp2 amplified with primers BG12705 and BG14002
		Fragment 3: Part of the lacI gene, terminator, PJ23119, sgRNA 2, terminator, and pACYC184 backbone from pTCas9_gfp2 amplified with primers BG12722 and BG14003
pAcrTCas9_gfp3	Gibson assembly	Fragment 1: Prha, and acriic1 gene from pAcr amplified with primers BG14000 and BG14001	ThermoCas9 and sgRNA (spacer gfp3) targeting the genome-integrated gfp gene and AcrIIC1Nme inhibiting ThermoCas9, in killing-inhibition assays (single-plasmid approach). PCR template for pTCas9_gfp3, and pAcrThermoTarget-AID_gfp4/gfp11/gfp5/gfp12/gfp8/gfp7/scr.	This study
		Fragment 2: terminator, thermocas9 gene, 5' UTR, lac operator, Ptet, pACYC184 backbone, PlacI, and part of the lacI gene from pTCas9_gfp3 amplified with primers BG12705 and BG14002
		Fragment 3: Part of the lacI gene, terminator, PJ23119, sgRNA 3, terminator, and pACYC184 backbone from pTCas9_gfp3 amplified with primers BG12722 and BG14003
pAcrTCas9_scr	Gibson assembly	Fragment 1: Prha, and acriic1 gene from pAcr amplified with primers BG14000 and BG14001	ThermoCas9 and sgRNA (spacer scr) non-targeting the genome of E. coli_gfp and AcrIIC1Nme inhibiting ThermoCas9, in killing-inhibition assays (single-plasmid approach). PCR template for pTCas9_scr and pscr.	This study
		Fragment 2: terminator, thermocas9 gene, 5' UTR, lac operator, Ptet, pACYC184 backbone, PlacI, and part of the lacI gene from pTCas9_scr amplified with primers BG12705 and BG14002
		Fragment 3: Part of the lacI gene, terminator, PJ23119, sgRNA scr, terminator, and pACYC184 backbone from pTCas9_scr amplified with primers BG12722 and BG14003
pAcrGCas9_gfp1	Gibson assembly	Fragment 1: Prha, and acriic1 gene from pAcr amplified with primers BG14000 and BG14001	GeoCas9 and sgRNA (spacer gfp1) targeting the genome-integrated PlacUV5 and AcrIIC1Nme inhibiting GeoCas9, in killing-inhibition assays (single-plasmid approach).	This study
		Fragment 2: terminator, geocas9 gene, 5' UTR, lac operator, Ptet, pACYC184 backbone, PlacI, and part of the lacI gene from pGCas9_gfp1 amplified with primers BG12705 and BG14002
		Fragment 3: Part of the lacI gene, terminator, PJ23119, sgRNA 1, terminator, and pACYC184 backbone from pGCas9_gfp1 amplified with primers BG12722 and BG14003
pAcrGCas9_gfp2	Gibson assembly	Fragment 1: Prha, and acriic1 gene from pAcr amplified with primers BG14000 and BG14001	GeoCas9 and sgRNA (spacer gfp2) targeting the genome-integrated PlacUV5 and AcrIIC1Nme inhibiting GeoCas9, in killing-inhibition assays (single-plasmid approach).	This study
		Fragment 2: terminator, geocas9 gene, 5' UTR, lac operator, Ptet, pACYC184 backbone, PlacI, and part of the lacI gene from pGCas9_gfp2 amplified with primers BG12705 and BG14002
		Fragment 3: Part of the lacI gene, terminator, PJ23119, sgRNA 2, terminator, and pACYC184 backbone from pGCas9_gfp2 amplified with primers BG12722 and BG14003
pAcrGCas9_gfp3	Gibson assembly	Fragment 1: Prha, and acriic1 gene from pAcr amplified with primers BG14000 and BG14001	GeoCas9 and sgRNA (spacer gfp3) targeting the genome-integrated gfp gene and AcrIIC1Nme inhibiting GeoCas9, in killing-inhibition assays (single-plasmid approach). PCR template for pGCas9, pHR_AcrGCas9_gfp5/gfp6/gfp7/gfp8/gfp9/gfp10.and pAcrGeoTarget-AID_gfp5/gfp12/gfp7/gfp8/gfp13/gfp14/scr.	This study
		Fragment 2: terminator, geocas9 gene, 5' UTR, lac operator, Ptet, pACYC184 backbone, PlacI, and part of the lacI gene from pGCas9_gfp3 amplified with primers BG12705 and BG14002
		Fragment 3: part of the lacI gene, terminator, PJ23119, sgRNA 3, terminator, and pACYC184 backbone from pGCas9_gfp3 amplified with primers BG12722 and BG14003
pAcrGCas9_scr	Gibson assembly	Fragment 1: Prha, and acriic1 gene from pAcr amplified with primers BG14000 and BG14001	GeoCas9 and sgRNA (spacer scr) non-targeting the genome of E. coli_gfp and AcrIIC1Nme inhibiting GeoCas9, in killing-inhibition assays (single-plasmid approach). PCR template for pHR_AcrGCas9_scr.	This study
		Fragment 2: terminator, geocas9 gene, 5' UTR, lac operator, Ptet, pACYC184 backbone, PlacI, and part of the lacI gene from pGCas9_scr amplified with primers BG12705 and BG14002
		Fragment 3: part of the lacI gene, terminator, PJ23119, sgRNA scr, terminator, and pACYC184 backbone from pGCas9_scr amplified with primers BG12722 and BG14003
pAcrThermoTarget-AID_gfp4	Gibson assembly	Fragment 1: terminator, stop codon, LVA tag, linker, ugi gene, linker, pmcda1 gene, and linker from pScI_dCas9_CDA1_UGI_LVA_noRNA amplified with primers BG15946 and BG14518	AcrIIC1:ThermoCas9-PmCDA1-UGI-LVA complex and sgRNA (spacer gfp4) targeting the genome-integrated gfp gene in base-editing assays. PCR template for pAcrThermoTarget-AID_pyrE1/pyrE2/xylB1/xylB2/ adhE1/adhE2.	This study
		Fragment 2: part of the thermocas9 gene lacking stop codon from pAcrTCas9_gfp3 amplified with primers BG14519 and BG14520
		Fragment 3: part of the thermocas9 gene, 5' UTR, lac operator, Ptet, PlacI, lacI gene, PJ23119, and part of the sgRNA gfp4 from pAcrTCas9_gfp3 amplified with primers BG14521 and BG14529
		Fragment 4: sgRNA gfp4, terminator, pACYC184 backbone, Prha, acriic1 gene, terminator, and stop codon from pAcrTCas9_gfp3 amplified with primers BG14530 and BG14524
pAcrThermoTarget-AID_gfp11	Gibson assembly	Fragment 1: terminator, stop codon, LVA tag, linker, ugi gene, linker, pmcda1 gene, and linker from pScI_dCas9_CDA1_UGI_LVA_noRNA amplified with primers BG15946 and BG14518	AcrIIC1:ThermoCas9-PmCDA1-UGI-LVA complex and sgRNA (spacer gfp11) targeting the genome-integrated gfp gene in base-editing assays.	This study
		Fragment 2: part of the thermocas9 gene lacking stop codon from pAcrTCas9_gfp3 amplified with primers BG14519 and BG14520
		Fragment 3: part of the thermocas9 gene, 5' UTR, lac operator, Ptet, PlacI, lacI gene, PJ23119, and part of the sgRNA gfp11 from pAcrTCas9_gfp3 amplified with primers BG14521 and BG17241
		Fragment 4: sgRNA gfp11, terminator, pACYC184 backbone, Prha, acriic1 gene, terminator, and stop codon from pAcrTCas9_gfp3 amplified with primers BG17242 and BG14524
pAcrThermoTarget-AID_gfp5	Gibson assembly	Fragment 1: terminator, stop codon, LVA tag, linker, ugi gene, linker, pmcda1 gene, and linker from pScI_dCas9_CDA1_UGI_LVA_noRNA amplified with primers BG15946 and BG14518	AcrIIC1:ThermoCas9-PmCDA1-UGI-LVA complex and sgRNA (spacer gfp5) targeting the genome-integrated gfp gene in base-editing assays.	This study
		Fragment 2: part of the thermocas9 gene lacking stop codon from pAcrTCas9_gfp3 amplified with primers BG14519 and BG14520
		Fragment 3: part of the thermocas9 gene, 5' UTR, lac operator, Ptet, PlacI, lacI gene, PJ23119, and part of the sgRNA gfp5 from pAcrTCas9_gfp3 amplified with primers BG14521 and BG14522
		Fragment 4: sgRNA gfp5, terminator, pACYC184 backbone, Prha, acriic1 gene, terminator, and stop codon from pAcrTCas9_gfp3 amplified with primers BG14523 and BG14524
pAcrThermoTarget-AID_gfp12	Gibson assembly	Fragment 1: terminator, stop codon, LVA tag, linker, ugi gene, linker, pmcda1 gene, and linker from pScI_dCas9_CDA1_UGI_LVA_noRNA amplified with primers BG15946 and BG14518	AcrIIC1:ThermoCas9-PmCDA1-UGI-LVA complex and sgRNA (spacer gfp12) targeting the genome-integrated gfp gene in base-editing assays.	This study
		Fragment 2: part of the thermocas9 gene lacking stop codon from pAcrTCas9_gfp3 amplified with primers BG14519 and BG14520
		Fragment 3: part of the thermocas9 gene, 5' UTR, lac operator, Ptet, PlacI, lacI gene, PJ23119, and part of the sgRNA gfp12 from pAcrTCas9_gfp3 amplified with primers BG14521 and BG14525
		Fragment 4: sgRNA gfp12, terminator, pACYC184 backbone, Prha, acriic1 gene, terminator, and stop codon from pAcrTCas9_gfp3 amplified with primers BG14526 and BG14524
pAcrThermoTarget-AID_gfp8	Gibson assembly	Fragment 1: terminator, stop codon, LVA tag, linker, ugi gene, linker, pmcda1 gene, and linker from pScI_dCas9_CDA1_UGI_LVA_noRNA amplified with primers BG15946 and BG14518	AcrIIC1:ThermoCas9-PmCDA1-UGI-LVA complex and sgRNA (spacer gfp8) targeting the genome-integrated gfp gene in base-editing assays.	This study
		Fragment 2: part of the thermocas9 gene lacking stop codon from pAcrTCas9_gfp3 amplified with primers BG14519 and BG14520
		Fragment 3: part of the thermocas9 gene, 5' UTR, lac operator, Ptet, PlacI, lacI gene, PJ23119, and part of the sgRNA gfp8 from pAcrTCas9_gfp3 amplified with primers BG14521 and BG16904
		Fragment 4: sgRNA gfp8, terminator, pACYC184 backbone, Prha, acriic1 gene, terminator, and stop codon from pAcrTCas9_gfp3 amplified with primers BG16899 and BG14524
pAcrThermoTarget-AID_gfp7	Gibson assembly	Fragment 1: terminator, stop codon, LVA tag, linker, ugi gene, linker, pmcda1 gene, and linker from pScI_dCas9_CDA1_UGI_LVA_noRNA amplified with primers BG15946 and BG14518	AcrIIC1:ThermoCas9-PmCDA1-UGI-LVA complex and sgRNA (spacer gfp7) targeting the genome-integrated gfp gene in base-editing assays.	This study
		Fragment 2: part of the thermocas9 gene lacking stop codon from pAcrTCas9_gfp3 amplified with primers BG14519 and BG14520
		Fragment 3: part of the thermocas9 gene, 5' UTR, lac operator, Ptet, PlacI, lacI gene, PJ23119, and part of the sgRNA gfp7 from pAcrTCas9_gfp3 amplified with primers BG14521 and BG14691
		Fragment 4: sgRNA gfp7, terminator, pACYC184 backbone, Prha, acriic1 gene, terminator, and stop codon from pAcrTCas9_gfp3 amplified with primers BG14692 and BG14524
pAcrThermoTarget-AID_scr	Gibson assembly	Fragment 1: terminator, stop codon, LVA tag, linker, ugi gene, linker, pmcda1 gene, and linker from pScI_dCas9_CDA1_UGI_LVA_noRNA amplified with primers BG15946 and BG14518	AcrIIC1:ThermoCas9-PmCDA1-UGI-LVA complex and sgRNA (spacer scr) non-targeting the genome of E. coli_gfp in base-editing assays.	This study
		Fragment 2: part of the thermocas9 gene lacking stop codon from pAcrTCas9_gfp3 amplified with primers BG14519 and BG14520
		Fragment 3: part of the thermocas9 gene, 5' UTR, lac operator, Ptet, PlacI, lacI gene, PJ23119, and part of the sgRNA scr from pAcrTCas9_gfp3 amplified with primers BG14521 and BG14543
		Fragment 4: sgRNA scr, terminator, pACYC184 backbone, Prha, acriic1 gene, terminator, and stop codon from pAcrTCas9_gfp3 amplified with primers BG14544 and BG14524
pAcrThermoTarget-AID_pyrE1	Gibson assembly	Fragment 1: part of the dthermocas9 gene, 5' UTR, lac operator, Ptet, PlacI, lacI gene, PJ23119, and part of the sgRNA pyrE1 from pAcrThermoTarget-AID_gfp4 amplified with primers BG16902 and BG21968	AcrIIC1:ThermoCas9-PmCDA1-UGI-LVA complex and sgRNA (spacer pyrE1) targeting the endogenous pyrE gene in base-editing assays.	This study
		Fragment 2: part of sgRNA pyrE1, terminator, pACYC184 backbone, Prha, acriic1 gene, terminator, stop codon, LVA tag, linker and part of the ugi gene from pAcrThermoTarget-AID_gfp4 amplified with primers BG21969 and BG21970
		Fragment 3: part of the ugi gene, linker, pmcda1 gene, linker and part of the dthermocas9 gene from pAcrThermoTarget-AID_gfp4 amplified with primers BG21906 and BG16901
pAcrThermoTarget-AID_pyrE2	Gibson assembly	Fragment 1: part of the dthermocas9 gene, 5' UTR, lac operator, Ptet, PlacI, lacI gene, PJ23119, and part of the sgRNA pyrE1 from pAcrThermoTarget-AID_gfp4 amplified with primers BG16902 and BG21908	AcrIIC1:ThermoCas9-PmCDA1-UGI-LVA complex and sgRNA (spacer pyrE2) targeting the endogenous pyrE gene in base-editing assays.	This study
		Fragment 2: part of sgRNA pyrE1, terminator, pACYC184 backbone, Prha, acriic1 gene, terminator, stop codon, LVA tag, linker and part of the ugi gene from pAcrThermoTarget-AID_gfp4 amplified with primers BG21909 and BG21970
		Fragment 3: part of the ugi gene, linker, pmcda1 gene, linker and part of the dthermocas9 gene from pAcrThermoTarget-AID_gfp4 amplified with primers BG21906 and BG16901
pAcrThermoTarget-AID_xylB1	Gibson assembly	Fragment 1: part of the dthermocas9 gene, 5' UTR, lac operator, Ptet, PlacI, lacI gene, PJ23119, and part of the sgRNA pyrE1 from pAcrThermoTarget-AID_gfp4 amplified with primers BG16902 and BG21910	AcrIIC1:ThermoCas9-PmCDA1-UGI-LVA complex and sgRNA (spacer xylB1) targeting the endogenous xylB gene in base-editing assays.	This study
		Fragment 2: part of sgRNA pyrE1, terminator, pACYC184 backbone, Prha, acriic1 gene, terminator, stop codon, LVA tag, linker and part of the ugi gene from pAcrThermoTarget-AID_gfp4 amplified with primers BG21911 and BG21970
		Fragment 3: part of the ugi gene, linker, pmcda1 gene, linker and part of the dthermocas9 gene from pAcrThermoTarget-AID_gfp4 amplified with primers BG21906 and BG16901
pAcrThermoTarget-AID_ xylB2	Gibson assembly	Fragment 1: part of the dthermocas9 gene, 5' UTR, lac operator, Ptet, PlacI, lacI gene, PJ23119, and part of the sgRNA pyrE1 from pAcrThermoTarget-AID_gfp4 amplified with primers BG16902 and BG21912	AcrIIC1:ThermoCas9-PmCDA1-UGI-LVA complex and sgRNA (spacer xylB2) targeting the endogenous xylB gene in base-editing assays.	This study
		Fragment 2: part of sgRNA pyrE1, terminator, pACYC184 backbone, Prha, acriic1 gene, terminator, stop codon, LVA tag, linker and part of the ugi gene from pAcrThermoTarget-AID_gfp4 amplified with primers BG21913 and BG21970
		Fragment 3: part of the ugi gene, linker, pmcda1 gene, linker and part of the dthermocas9 gene from pAcrThermoTarget-AID_gfp4 amplified with primers BG21906 and BG16901
pAcrThermoTarget-AID_adhE1	Gibson assembly	Fragment 1: part of the dthermocas9 gene, 5' UTR, lac operator, Ptet, PlacI, lacI gene, PJ23119, and part of the sgRNA pyrE1 from pAcrThermoTarget-AID_gfp4 amplified with primers BG16902 and BG21971	AcrIIC1:ThermoCas9-PmCDA1-UGI-LVA complex and sgRNA (spacer adhE1) targeting the endogenous adhE gene in base-editing assays.	This study
		Fragment 2: part of sgRNA pyrE1, terminator, pACYC184 backbone, Prha, acriic1 gene, terminator, stop codon, LVA tag, linker and part of the ugi gene from pAcrThermoTarget-AID_gfp4 amplified with primers BG21969 and BG21970
		Fragment 3: part of the ugi gene, linker, pmcda1 gene, linker and part of the dthermocas9 gene from pAcrThermoTarget-AID_gfp4 amplified with primers BG21906 and BG16901
pAcrThermoTarget-AID_ adhE2	Gibson assembly	Fragment 1: part of the dthermocas9 gene, 5' UTR, lac operator, Ptet, PlacI, lacI gene, PJ23119, and part of the sgRNA pyrE1 from pAcrThermoTarget-AID_gfp4 amplified with primers BG16902 and BG21916	AcrIIC1:ThermoCas9-PmCDA1-UGI-LVA complex and sgRNA (spacer adhE2) targeting the endogenous adhE gene in base-editing assays.	This study
		Fragment 2: part of sgRNA pyrE1, terminator, pACYC184 backbone, Prha, acriic1 gene, terminator, stop codon, LVA tag, linker and part of the ugi gene from pAcrThermoTarget-AID_gfp4 amplified with primers BG21917 and BG21970
		Fragment 3: part of the ugi gene, linker, pmcda1 gene, linker and part of the dthermocas9 gene from pAcrThermoTarget-AID_gfp4 amplified with primers BG21906 and BG16901
pAcrGeoTarget-AID_gfp5	Gibson assembly	Fragment 1: terminator, stop codon, LVA tag, linker, ugi gene, linker, pmcda1 gene, and linker from pScI_dCas9_CDA1_UGI_LVA_noRNA smplified with primers BG15946 and BG14545	AcrIIC1:GeoCas9-PmCDA1-UGI-LVA complex and sgRNA (spacer gfp5) targeting the genome-integrated gfp gene in base-editing assays. PCR template for pdGeoTarget-AID_pyrE3/pyrE4/xylB3/xylB4/adhE3/ adhE4.	This study
		Fragment 2: part of the geocas9 gene lacking stop codon from pAcrGCas9_gfp3 amplified with primers BG14536 and BG14537
		Fragment 3: part of the geocas9 gene, 5' UTR, lac operator, Ptet, PlacI, lacI gene, PJ23119, and part of the sgRNA gfp5 from pAcrGCas9_gfp3 amplified with primers BG14538 and BG14522
		Fragment 4: sgRNA gfp5, terminator, pACYC184 backbone, Prha, acriic1 gene, terminator, and stop codon from pAcrGCas9_gfp3 amplified with primers BG14523 and BG14524
pAcrGeoTarget-AID_gfp12	Gibson assembly	Fragment 1: terminator, stop codon, LVA tag, linker, ugi gene, linker, pmcda1 gene, and linker from pScI_dCas9_CDA1_UGI_LVA_noRNA smplified with primers BG15946 and BG14545	AcrIIC1:GeoCas9-PmCDA1-UGI-LVA complex and sgRNA (spacer gfp12) targeting the genome-integrated gfp gene in base-editing assays.	This study
		Fragment 2: part of the geocas9 gene lacking stop codon from pAcrGCas9_gfp3 amplified with primers BG14536 and BG14537
		Fragment 3: part of the geocas9 gene, 5' UTR, lac operator, Ptet, PlacI, lacI gene, PJ23119, and part of the sgRNA gfp12 from pAcrGCas9_gfp3 amplified with primers BG14538 and BG14525
		Fragment 4: sgRNA gfp12, terminator, pACYC184 backbone, Prha, acriic1 gene, terminator, and stop codon from pAcrGCas9_gfp3 amplified with primers BG14526 and BG14524
pAcrGeoTarget-AID_gfp7	Gibson assembly	Fragment 1: terminator, stop codon, LVA tag, linker, ugi gene, linker, pmcda1 gene, and linker from pScI_dCas9_CDA1_UGI_LVA_noRNA smplified with primers BG15946 and BG14545	AcrIIC1:GeoCas9-PmCDA1-UGI-LVA complex and sgRNA (spacer gfp7) targeting the genome-integrated gfp gene in base-editing assays.	This study
		Fragment 2: part of the geocas9 gene lacking stop codon from pAcrGCas9_gfp3 amplified with primers BG14536 and BG14537
		Fragment 3: part of the geocas9 gene, 5' UTR, lac operator, Ptet, PlacI, lacI gene, PJ23119, and part of the sgRNA gfp7 from pAcrGCas9_gfp3 amplified with primers BG14538 and BG14691
		Fragment 4: sgRNA gfp7, terminator, pACYC184 backbone, Prha, acriic1 gene, terminator, and stop codon from pAcrGCas9_gfp3 amplified with primers BG14692 and BG14524
pAcrGeoTarget-AID_gfp8	Gibson assembly	Fragment 1: terminator, stop codon, LVA tag, linker, ugi gene, linker, pmcda1 gene, and linker from pScI_dCas9_CDA1_UGI_LVA_noRNA smplified with primers BG15946 and BG14545	AcrIIC1:GeoCas9-PmCDA1-UGI-LVA complex and sgRNA (spacer gfp8) targeting the genome-integrated gfp gene in base-editing assays.	This study
		Fragment 2: part of the geocas9 gene lacking stop codon from pAcrGCas9_gfp3 amplified with primers BG14536 and BG14537
		Fragment 3: part of the geocas9 gene, 5' UTR, lac operator, Ptet, PlacI, lacI gene, PJ23119, and part of the sgRNA gfp8 from pAcrGCas9_gfp3 amplified with primers BG14538 and BG16904
		Fragment 4: sgRNA gfp8, terminator, pACYC184 backbone, Prha, acriic1 gene, terminator, and stop codon from pAcrGCas9_gfp3 amplified with primers BG16899 and BG14524
pAcrGeoTarget-AID_gfp13	Gibson assembly	Fragment 1: terminator, stop codon, LVA tag, linker, ugi gene, linker, pmcda1 gene, and linker from pScI_dCas9_CDA1_UGI_LVA_noRNA smplified with primers BG15946 and BG14545	AcrIIC1:GeoCas9-PmCDA1-UGI-LVA complex and sgRNA (spacer gfp13) targeting the genome-integrated gfp gene in base-editing assays.	This study
		Fragment 2: part of the geocas9 gene lacking stop codon from pAcrGCas9_gfp3 amplified with primers BG14536 and BG14537
		Fragment 3: part of the geocas9 gene, 5' UTR, lac operator, Ptet, PlacI, lacI gene, PJ23119, and part of the sgRNA gfp13 from pAcrGCas9_gfp3 amplified with primers BG14538 and BG14541
		Fragment 4: sgRNA gfp13, terminator, pACYC184 backbone, Prha, acriic1 gene, terminator, and stop codon from pAcrGCas9_gfp3 amplified with primers BG14542 and BG14524
pAcrGeoTarget-AID_gfp14	Gibson assembly	Fragment 1: terminator, stop codon, LVA tag, linker, ugi gene, linker, pmcda1 gene, and linker from pScI_dCas9_CDA1_UGI_LVA_noRNA smplified with primers BG15946 and BG14545	AcrIIC1:GeoCas9-PmCDA1-UGI-LVA complex and sgRNA (spacer gfp14) targeting the genome-integrated gfp gene in base-editing assays.	This study
		Fragment 2: part of the geocas9 gene lacking stop codon from pAcrGCas9_gfp3 amplified with primers BG14536 and BG14537
		Fragment 3: part of the geocas9 gene, 5' UTR, lac operator, Ptet, PlacI, lacI gene, PJ23119, and part of the sgRNA gfp14 from pAcrGCas9_gfp3 amplified with primers BG14538 and BG17551
		Fragment 4: sgRNA gfp14, terminator, pACYC184 backbone, Prha, acriic1 gene, terminator, and stop codon from pAcrGCas9_gfp3 amplified with primers BG17552 and BG14524
pAcrGeoTarget-AID_scr	Gibson assembly	Fragment 1: terminator, stop codon, LVA tag, linker, ugi gene, linker, pmcda1 gene, and linker from pScI_dCas9_CDA1_UGI_LVA_noRNA smplified with primers BG15946 and BG14545	AcrIIC1:GeoCas9-PmCDA1-UGI-LVA complex and sgRNA (spacer scr) non-targeting the genome of E. coli_gfp in base-editing assays.	This study
		Fragment 2: part of the geocas9 gene lacking stop codon from pAcrGCas9_gfp3 amplified with primers BG14536 and BG14537
		Fragment 3: part of the geocas9 gene, 5' UTR, lac operator, Ptet, PlacI, lacI gene, PJ23119, and part of the sgRNA scr from pAcrGCas9_gfp3 amplified with primers BG14538 and BG14543
		Fragment 4: sgRNA scr, terminator, pACYC184 backbone, Prha, acriic1 gene, terminator, and stop codon from pAcrGCas9_gfp3 amplified with primers BG14544 and BG14524
pAcrGeoTarget-AID_pyrE3	Gibson assembly	Fragment 1: part of the dgeocas9 gene, 5' UTR, lac operator, Ptet, PlacI, lacI gene, PJ23119, and part of the sgRNA pyrE1 from pAcrGeoTarget-AID_gfp5 amplified with primers BG21876 and BG21877	AcrIIC1:GeoCas9-PmCDA1-UGI-LVA complex and sgRNA (spacer pyrE3) targeting the endogenous pyrE gene in base-editing assays.	This study
		Fragment 2: part of sgRNA pyrE1, terminator, pACYC184 backbone, Prha, acriic1 gene, terminator, stop codon, LVA tag, linker and part of the ugi gene from pAcrGeoTarget-AID_gfp5 amplified with primers BG21878 and BG21972
		Fragment 3: part of the ugi gene, linker, pmcda1 gene, linker and part of the dgeocas9 gene from pAcrGeoTarget-AID_gfp5 amplified with primers BG21906 and BG21879
pAcrGeoTarget-AID_pyrE4	Gibson assembly	Fragment 1: part of the dgeocas9 gene, 5' UTR, lac operator, Ptet, PlacI, lacI gene, PJ23119, and part of the sgRNA pyrE1 from pAcrGeoTarget-AID_gfp5 amplified with primers BG21876 and BG21880	AcrIIC1:GeoCas9-PmCDA1-UGI-LVA complex and sgRNA (spacer pyrE4) targeting the endogenous pyrE gene in base-editing assays.	This study
		Fragment 2: part of sgRNA pyrE1, terminator, pACYC184 backbone, Prha, acriic1 gene, terminator, stop codon, LVA tag, linker and part of the ugi gene from pAcrGeoTarget-AID_gfp5 amplified with primers BG21881 and BG21972
		Fragment 3: part of the ugi gene, linker, pmcda1 gene, linker and part of the dgeocas9 gene from pAcrGeoTarget-AID_gfp5 amplified with primers BG21906 and BG16901
pAcrGeoTarget-AID_xylB3	Gibson assembly	Fragment 1: part of the dgeocas9 gene, 5' UTR, lac operator, Ptet, PlacI, lacI gene, PJ23119, and part of the sgRNA pyrE1 from pAcrGeoTarget-AID_gfp5 amplified with primers BG21876 and BG21882	AcrIIC1:GeoCas9-PmCDA1-UGI-LVA complex and sgRNA (spacer xylB3) targeting the endogenous xylB gene in base-editing assays.	This study
		Fragment 2: part of sgRNA pyrE1, terminator, pACYC184 backbone, Prha, acriic1 gene, terminator, stop codon, LVA tag, linker and part of the ugi gene from pAcrGeoTarget-AID_gfp5 amplified with primers BG21883 and BG21972
		Fragment 3: part of the ugi gene, linker, pmcda1 gene, linker and part of the dgeocas9 gene from pAcrGeoTarget-AID_gfp5 amplified with primers BG21906 and BG21879
pAcrGeoTarget-AID_ xylB4	Gibson assembly	Fragment 1: part of the dgeocas9 gene, 5' UTR, lac operator, Ptet, PlacI, lacI gene, PJ23119, and part of the sgRNA pyrE1 from pAcrGeoTarget-AID_gfp5 amplified with primers BG21876 and BG21884	AcrIIC1:GeoCas9-PmCDA1-UGI-LVA complex and sgRNA (spacer xylB4) targeting the endogenous xylB gene in base-editing assays.	This study
		Fragment 2: part of sgRNA pyrE1, terminator, pACYC184 backbone, Prha, acriic1 gene, terminator, stop codon, LVA tag, linker and part of the ugi gene from pAcrGeoTarget-AID_gfp5 amplified with primers BG21885 and BG21972
		Fragment 3: part of the ugi gene, linker, pmcda1 gene, linker and part of the dgeocas9 gene from pAcrGeoTarget-AID_gfp5 amplified with primers BG21906 and BG21879
pAcrGeoTarget-AID_adhE3	Gibson assembly	Fragment 1: part of the dgeocas9 gene, 5' UTR, lac operator, Ptet, PlacI, lacI gene, PJ23119, and part of the sgRNA pyrE1 from pAcrGeoTarget-AID_gfp5 amplified with primers BG21876 and BG21886	AcrIIC1:GeoCas9-PmCDA1-UGI-LVA complex and sgRNA (spacer adhE3) targeting the endogenous adhE gene in base-editing assays.	This study
		Fragment 2: part of sgRNA pyrE1, terminator, pACYC184 backbone, Prha, acriic1 gene, terminator, stop codon, LVA tag, linker and part of the ugi gene from pAcrGeoTarget-AID_gfp5 amplified with primers BG21887 and BG21972
		Fragment 3: part of the ugi gene, linker, pmcda1 gene, linker and part of the dgeocas9 gene from pAcrGeoTarget-AID_gfp5 amplified with primers BG21906 and BG21879
pAcrGeoTarget-AID_ adhE4	Gibson assembly	Fragment 1: part of the dgeocas9 gene, 5' UTR, lac operator, Ptet, PlacI, lacI gene, PJ23119, and part of the sgRNA pyrE1 from pAcrGeoTarget-AID_gfp5 amplified with primers BG21876 and BG21888	AcrIIC1:GeoCas9-PmCDA1-UGI-LVA complex and sgRNA (spacer adhE4) targeting the endogenous adhE gene in base-editing assays.	This study
		Fragment 2: part of sgRNA pyrE1, terminator, pACYC184 backbone, Prha, acriic1 gene, terminator, stop codon, LVA tag, linker and part of the ugi gene from pAcrGeoTarget-AID_gfp5 amplified with primers BG21889 and BG21972
		Fragment 3: part of the ugi gene, linker, pmcda1 gene, linker and part of the dgeocas9 gene from pAcrGeoTarget-AID_gfp5 amplified with primers BG21906 and BG21879

## Sheet: Sup Data 2
Spacer ID	Target strand	Targeting location in the genome (5' -> 3')	3' PAM (5' -> 3')	Sequence of spacer (23 nt) (5’ -> 3’)	Protein	Application
gfp1	+	PlacUV5 (16 - 38)	NNNNCACA	TCCGGCTCGTATAATGTGTGGGG	(d)ThermoCas9, (d)GeoCas9	Killing, binding, and killing-inhibition assays
gfp1.20	+	PlacUV5 (16 - 38)	NNNNCACA	AGGGGCTCGTATAATGTGTGGGG	ThermoCas9, GeoCas9	Killing assays
gfp1.19	+	PlacUV5 (16 - 38)	NNNNCACA	AGGCGCTCGTATAATGTGTGGGG	ThermoCas9, GeoCas9	Killing assays
gfp1.18	+	PlacUV5 (16 - 38)	NNNNCACA	AGGCCCTCGTATAATGTGTGGGG	(d)ThermoCas9, (d)GeoCas9	Killing and binding assays
gfp1.13	+	PlacUV5 (16 - 38)	NNNNCACA	AGGCCGAGCAATAATGTGTGGGG	dThermoCas9, dGeoCas9	Binding assays
gfp1.8	+	PlacUV5 (16 - 38)	NNNNCACA	AGGCCGAGCATATTAGTGTGGGG	dThermoCas9, dGeoCas9	Binding assays
gfp1.6	+	PlacUV5 (16 - 38)	NNNNCACA	AGGCCGAGCATATTACAGTGGGG	dThermoCas9, dGeoCas9	Binding assays
gfp2	-	PlacUV5 (60 - 38)	NNNNCACA	TAGAGGGAAACCGTTGTGGTCTC	(d)ThermoCas9, (d)GeoCas9	Killing, binding, and killing-inhibition assays
gfp2.20	-	PlacUV5 (60 - 38)	NNNNCACA	ATCAGGGAAACCGTTGTGGTCTC	ThermoCas9, GeoCas9	Killing assays
gfp2.19	-	PlacUV5 (60 - 38)	NNNNCACA	ATCTGGGAAACCGTTGTGGTCTC	ThermoCas9, GeoCas9	Killing assays
gfp2.18	-	PlacUV5 (60 - 38)	NNNNCACA	ATCTCGGAAACCGTTGTGGTCTC	(d)ThermoCas9, (d)GeoCas9	Killing and binding assays
gfp2.13	-	PlacUV5 (60 - 38)	NNNNCACA	ATCTCCCTTTCCGTTGTGGTCTC	dThermoCas9, dGeoCas9	Binding assays
gfp2.8	-	PlacUV5 (60 - 38)	NNNNCACA	ATCTCCCTTTGGCAAGTGGTCTC	dThermoCas9, dGeoCas9	Binding assays
gfp2.6	-	PlacUV5 (60 - 38)	NNNNCACA	ATCTCCCTTTGGCAACAGGTCTC	dThermoCas9, dGeoCas9	Binding assays
gfp3	-	gfp gene (82 - 60)	NNNNCCAA	AGAATTTATGCCCATTCACATCC	(d)ThermoCas9, (d)GeoCas9	Killing, binding, killing-inhibition, genome editing assays
gfp3.20	-	gfp gene (82 - 60)	NNNNCCAA	TCTATTTATGCCCATTCACATCC	ThermoCas9, GeoCas9	Killing assays
gfp3.19	-	gfp gene (82 - 60)	NNNNCCAA	TCTTTTTATGCCCATTCACATCC	ThermoCas9, GeoCas9	Killing assays
gfp3.18	-	gfp gene (82 - 60)	NNNNCCAA	TCTTATTATGCCCATTCACATCC	(d)ThermoCas9, (d)GeoCas9	Killing and binding assays
gfp3.13	-	gfp gene (82 - 60)	NNNNCCAA	TCTTAAATACCCCATTCACATCC	dThermoCas9, dGeoCas9	Binding assays
gfp3.8	-	gfp gene (82 - 60)	NNNNCCAA	TCTTAAATACGGGTATCACATCC	dThermoCas9, dGeoCas9	Binding assays
gfp3.6	-	gfp gene (82 - 60)	NNNNCCAA	TCTTAAATACGGGTAAGACATCC	dThermoCas9, dGeoCas9	Binding assays
gfp4	+	gfp gene (605 - 627)	NNNNCCAA	CGACCCAGTCCGCTCTGTCGAAA	ThermoCas9	Genome- and base-editing assays
gfp5	+	gfp gene (315 - 337)	NNNNCGAA	TTATAAGACCCGAGCAGAAGTTA	ThermoCas9	Genome- and base-editing assays
gfp6	+	gfp gene (240 - 262)	NNNNCGAA	GCACGACTTCTTTAAGTCGGCTA	ThermoCas9	Genome editing assays
gfp7	-	gfp gene (170 - 148)	NNNNCAAA	CACGGCACCGGTAGTTTACCAGT	ThermoCas9	Genome- and base-editing assays
gfp8	+	gfp gene (438 - 460)	NNNNCAAA	TAGCCATAATGTATATATTACCG	ThermoCas9	Genome- and base-editing assays
gfp9	-	gfp gene (116 - 94)	NNNNGAAA	TAGGTAGCATCCCCTTCCCCCTC	GeoCas9	Genome editing assays
gfp10	+	gfp gene (207 - 229)	NNNNGAAA	GTGTTTCAGCCGTTATCCGGATC	GeoCas9	Genome editing assays
gfp11	-	gfp gene (593 - 571)	NNNNCCAA	TTGTCCGGCAACAGAACCGGCCC	(d)ThermoCas9-PmCDA1-UGI-LVA	Base-editing assays
gfp12	+	gfp gene (596 - 618)	NNNNCGAA	ACTATCTATCGACCCAGTCCGCT	(d)ThermoCas9-PmCDA1-UGI-LVA	Base-editing assays
gfp13	+	gfp gene (610 - 632)	NNNNGAAA	CAGTCCGCTCTGTCGAAAGATCC	(d)GeoCas9-PmCDA1-UGI-LVA	Base-editing assays
gfp14	+	gfp gene (597 - 619)	NNNNGAAA	CTATCTATCGACCCAGTCCGCTC	(d)GeoCas9-PmCDA1-UGI-LVA	Base-editing assays
pyrE1	-	pyrE gene (89 - 67)	NNNNCCAA	TTGCGCCCGGATTTCAGCGTAAA	(d)ThermoCas9-PmCDA1-UGI-LVA	Base-editing assays
pyrE2	-	pyrE gene (365 - 343)	NNNNCCAA	AGCATTACGCGTCCTTGTAACGC	(d)ThermoCas9-PmCDA1-UGI-LVA	Base-editing assays
pyrE3	-	pyrE gene (486 - 464)	NNNNCGAA	GCCGCGCCCGCGTTCCTGACGAT	(d)GeoCas9-PmCDA1-UGI-LVA	Base-editing assays
pyrE4	-	pyrE gene (522 - 500)	NNNNCGAA	GTAATCACGCTCAACTTCCTGAA	(d)GeoCas9-PmCDA1-UGI-LVA	Base-editing assays
xylB1	-	xylB gene (746 - 724)	NNNNCCAA	GCCTGATTAGCATCAACCATTCC	(d)ThermoCas9-PmCDA1-UGI-LVA	Base-editing assays
xylB2	-	xylB gene (1208 - 1186)	NNNNCCAA	CGCCAGTACTCACTACGCGCCCC	(d)ThermoCas9-PmCDA1-UGI-LVA	Base-editing assays
xylB3	+	xylB gene (582 - 604)	NNNNCGAA	ATCTCGTGACCAGATGCCCGCAT	(d)GeoCas9-PmCDA1-UGI-LVA	Base-editing assays
xylB4	+	xylB gene (1029 - 1006)	NNNNCGAA	AGCGTACGCCACACAATAATCCC	(d)GeoCas9-PmCDA1-UGI-LVA	Base-editing assays
adhE1	+	adh gene (410 - 432)	NNNNCCAA	CCCCGCACCCGCGTGCAAAAGAT	(d)ThermoCas9-PmCDA1-UGI-LVA	Base-editing assays
adhE2	+	adh gene (1375 - 1397)	NNNNCCAA	TCTATCTACTTCCGCCGTGGCTC	(d)ThermoCas9-PmCDA1-UGI-LVA	Base-editing assays
adhE3	+	adh gene (109 - 131)	NNNNCGAA	GCCGCCGCTCTGGCTGCTGCAGA	(d)GeoCas9-PmCDA1-UGI-LVA	Base-editing assays
adhE4	+	adh gene (1020 - 1042)	NNNNCGAA	TCTGGCAATGTACCGCGCTAAAG	(d)GeoCas9-PmCDA1-UGI-LVA	Base-editing assays
scr	X	X	X	CTAGATCCGCAGTAACCCCATGG	(d)ThermoCas9, (d)GeoCas9	All bacterial assays
Red colour: spacer-protospacer mismatch (nucleotide substitution in the spacer sequence)
Blue colour: spacer-protospacer match (identical sequences of spacer and protospacer)

## Sheet: Sup Data 3
	Primer/Oligo ID	Sequence (5' -> 3')	Function
Killing, binding, and killing-inhibition (two-plasmid approach) assays	BG13459	tatcaagaccgattttatacttcatACACGGTGCCTGACTG	Construction of pTCas9_gfp1/gfp2/gfp3/scr.
	BG13460	cggggaaactatccgtccgttataaATCAGACAAAATGGCCTGCTTATG
	BG13461	TTATAACGGACGGATAGTTTCCC
	BG13462	ATGAAGTATAAAATCGGTCTTGATATCGG
	BG13307	tcataagcaggccattttgtctgatTTAGTCACGAGTAGATTGCAGTG	Construction of pGCas9_gfp1/gfp2/gfp3/scr.
	BG13310	ttgctaacgcagtcaggcaccgtgtATGCGTTATAAGATTGGCCTGG
	BG13311	ACACGGTGCCTGACTG
	BG13312	tttttggtccatcagtcgattctgaTCACTGCCCGCTTTCC
	BG13313	TCAGAATCGACTGATGGACC
	BG13309	ATCAGACAAAATGGCCTGC
Killing and binding assays	BG17337	CTTCATAAGCAGGCCATTTTGTC	Construction of pTCas9_gfp1.20/gfp1.19/gfp1.18/gfp1.13/gfp1.8/gfp1.6, pGCas9_gfp1.20/gfp1.19/gfp1.18/gfp1.13/gfp1.8/gfp1.6, pdTCas9_gfp1.18/gfp1.13/gfp1.8/gfp1.6, and pdGCas9_gfp1.18/gfp1.13/gfp1.8/gfp1.6.
	BG17340	ccccacacattatacgagcccctGCTAGCATTATACCTAGGACTGAG
	BG17341	ccccacacattatacgagcgcctGCTAGCATTATACCTAGGACTGAG
	BG17342	ccccacacattatacgagggcctGCTAGCATTATACCTAGGACTGAG
	BG18458	ccccacacattattgctcggcctGCTAGCATTATACCTAGGACTGAG
	BG18983	ccccacacatatatgctcggcctGCTAGCATTATACCTAGGACTGAG
	BG18984	ccccactgatatatgctcggcctGCTAGCATTATACCTAGGACTGAG
	BG17355	aggggctcgtataatgtgtggggGTCATAGTTCCCCTGAGATTATCG
	BG17356	aggcgctcgtataatgtgtggggGTCATAGTTCCCCTGAGATTATCG
	BG17357	aggccctcgtataatgtgtggggGTCATAGTTCCCCTGAGATTATCG
	BG18464	aggccgagcaataatgtgtggggGTCATAGTTCCCCTGAGATTATCG
	BG18992	aggccgagcatattagtgtggggGTCATAGTTCCCCTGAGATTATCG
	BG18993	aggccgagcatattacagtggggGTCATAGTTCCCCTGAGATTATCG
	BG17368	ATCAGACAAAATGGCCTGCTTATG
	BG17337	CTTCATAAGCAGGCCATTTTGTC	Construction of pTCas9_gfp3.20/gfp3.19/gfp3.18/gfp3.13/gfp3.8/gfp3.6, pGCas9_gfp3.20/gfp3.19/gfp3.18/gfp3.13/gfp3.8/gfp3.6, pdTCas9_gfp3.18/gfp3.13/gfp3.8/gfp3.6, and pdGCas9_gfp3.18/gfp3.13/gfp3.8/gfp3.6.
	BG17345	gagaccacaacggtttccctgatGCTAGCATTATACCTAGGACTGAG
	BG17346	gagaccacaacggtttcccagatGCTAGCATTATACCTAGGACTGAG
	BG17347	gagaccacaacggtttccgagatGCTAGCATTATACCTAGGACTGAG
	BG18460	gagaccacaacggaaagggagatGCTAGCATTATACCTAGGACTGAG
	BG18986	gagaccacttgccaaagggagatGCTAGCATTATACCTAGGACTGAG
	BG18987	gagacctgttgccaaagggagatGCTAGCATTATACCTAGGACTGAG
	BG17360	atcagggaaaccgttgtggtctcGTCATAGTTCCCCTGAGATTATCG
	BG17361	atctgggaaaccgttgtggtctcGTCATAGTTCCCCTGAGATTATCG
	BG17362	atctcggaaaccgttgtggtctcGTCATAGTTCCCCTGAGATTATCG
	BG18466	atctccctttccgttgtggtctcGTCATAGTTCCCCTGAGATTATCG
	BG18995	atctccctttggcaagtggtctcGTCATAGTTCCCCTGAGATTATCG
	BG18996	atctccctttggcaacaggtctcGTCATAGTTCCCCTGAGATTATCG
	BG17368	ATCAGACAAAATGGCCTGCTTATG
	BG17337	CTTCATAAGCAGGCCATTTTGTC	Construction of pTCas9_gfp3.20/gfp3.19/gfp3.18/gfp3.13/gfp3.8/gfp3.6, pGCas9_gfp3.20/gfp3.19/gfp3.18/gfp3.13/gfp3.8/gfp3.6, pdTCas9_gfp3.18/gfp3.13/gfp3.8/gfp3.6, and pdGCas9_gfp3.18/gfp3.13/gfp3.8/gfp3.6.
	BG17350	ggatgtgaatgggcataaatagaGCTAGCATTATACCTAGGACTGAG
	BG17351	ggatgtgaatgggcataaaaagaGCTAGCATTATACCTAGGACTGAG
	BG17352	ggatgtgaatgggcataataagaGCTAGCATTATACCTAGGACTGAG
	BG19690	ggatgtgaatggggtatttaagaGCTAGCATTATACCTAGGACTGAG
	BG19693	ggatgtcttacccgtatttaagaGCTAGCATTATACCTAGGACTGAG
	BG19694	ggatgtcttacccgtatttaagaGCTAGCATTATACCTAGGACTGAG
	BG17365	tctatttatgcccattcacatccGTCATAGTTCCCCTGAGATTATCG
	BG17366	tctttttatgcccattcacatccGTCATAGTTCCCCTGAGATTATCG
	BG17367	tcttattatgcccattcacatccGTCATAGTTCCCCTGAGATTATCG
	BG18468	tcttaaataccccattcacatccGTCATAGTTCCCCTGAGATTATCG
	BG18998	tcttaaatacgggtatcacatccGTCATAGTTCCCCTGAGATTATCG
	BG18999	tcttaaatacgggtaagacatccGTCATAGTTCCCCTGAGATTATCG
	BG17368	ATCAGACAAAATGGCCTGCTTATG
Killing-inhibition (two-plasmid approach), and binding (two-plasmid approach) assays	BG13427	aagcgggcagtgagcgcaacgcaatCACCACAATTCAGCAAATTGTG	Construction of pAcr.
	BG13428	ATGTATATCTCCTTCTTATAGTTAAACAAAATTATTTCTAG
	BG13429	ttaactataagaaggagatatacatATGAATAAAACATATAAAATCGGAAAAAATGCGG
	BG13430	gctcagcggtggcggccgctctaggTCATAGTTCAACAAACTCCCAACATG
	BG13431	CCTAGAGCGGCCGCCACCGCTGAGCAATAACTAGCATAACCCCTTGGGGCCTCTAAACGGGTCTTGAGGGGTTTTTTG
	BG13432	CAAAAAACCCCTCAAGACCCGTTTAGAGGCCCCAAGGGGTTATGCTAGTTATTGCTCAGCGGTGGCGGCCGCTCTAGG
	BG13433	taaacgggtcttgaggggttttttgTTAAGCCAGCCCCGAC
	BG13434	ATTGCGTTGCGCTCAC
Killing-inhibition assays (single-plasmid approach)	BG14000	atcttattaatcagataaaatatttCACCACAATTCAGCAAATTGTG	Construction of pAcrTCas9_gfp1/gfp2/gfp3/scr, and pAcrGCas9_gfp1/gfp2/gfp3/scr.
	BG14001	gccatttttgtttaatcctgtcgacTCATAGTTCAACAAACTCCCAACATG
	BG12705	GTCGACAGGATTAAACAAAAATGGCC
	BG14002	CAATCAGCAACGACTGTTTGC
	BG12722	GCAAACAGTCGTTGCTGATTG
	BG14003	AAATATTTTATCTGATTAATAAGATGATCTTCTTGAGATCG
Binding assays	BG12625	atcttattaatcagataaaatatttGTCGACAGGATTAAACAAAAATGGC	Construction of pdTCas9_gfp1/gfp2/gfp3/scr.
	BG13684	ttgctaacgcagtcaggcaccgtgtATGAAGTATAAAATCGGTCTTGCTATCG
	BG13311	ACACGGTGCCTGACTG
	BG13685	AAATATTTTATCTGATTAATAAGATGATCTTCTTGAGATCG
	BG13680	GATCACAGCATCTACTTCAACGTAAC	Construction of pdGCas9_gfp1/gfp2/gfp3/scr.
	BG13681	GCCTGGCCATCGGTATTAC
	BG13682	GTAATACCGATGGCCAGGC
	BG13683	GTTACGTTGAAGTAGATGCTGTGATC
Western blot assays	BG15197	TTGACAGCTAGCTCAGTCC	Construction of pscr.
	BG15198	AAAAAAGACCTTGACGTTTTCCG
	BG15199	ggcggaaaacgtcaaggtcttttttATGGAAGCCGGCGGCAC
	BG15200	tacctaggactgagctagctgtcaaAAATATTTTATCTGATTAATAAGATGATCTTCTTGAGATCGTTTTGGTC
	BG24374	taatggtgatggtgatggtgTAACGGACGGATAGTTTCCC	Construction of pHis-TCas9_scr, and pHis-dTCas9_scr.
	BG24375	GTTGATCGGCGCGAGATTTAATC
	BG24376	GATTAAATCTCGCGCCGATCAAC
	BG24377	caccatcaccatcaccatTAAATCAGACAAAATGGCCTGCTTATG
Genome editing assays	BG15035	atcttattaatcagataaaatatttCGGGTTGACGTCGTGAC	Construction of pHR_TCas9_gfp3/gfp4/gfp5/gfp6/gfp7/gfp8/scr, and pHR_AcrTCas9_gfp3/gfp4/gfp5/gfp6/gfp7/gfp8/scr.
	BG15036	aatgataacacatcattatactagtCTTGAAAAAACCCCGCCG
	BG15037	ACTAGTATAATGATGTGTTATCATTG
	BG15038	GTAGTTGTTAACTTACCCG
	BG15040	tatcagcgggtaagttaacaactacGTCGACAGGATTAAACAAAAATGGC
	BG14002	CAATCAGCAACGACTGTTTGC
	BG12722	GCAAACAGTCGTTGCTGATTG
	BG14003	AAATATTTTATCTGATTAATAAGATGATCTTCTTGAGATCG
	BG14530	cgacccagtccgctctgtcgaaaGTCATAGTTCCCCTGAGATTATC
	BG16900	GCAATTATCAAGCGTACCAACAAG
	BG13019	CTTGTTGGTACGCTTGATAATTGC
	BG16901	GCAAAGTGGTCAATGCCATTATC
	BG16902	GATAATGGCATTGACCACTTTGC
	BG14529	tttcgacagagcggactgggtcgGCTAGCATTATACCTAGGACTG
	BG14523	ttataagacccgagcagaagttaGTCATAGTTCCCCTGAGATTATC
	BG14522	taacttctgctcgggtcttataaGCTAGCATTATACCTAGGACTG
	BG16898	gcacgacttctttaagtcggctaGTCATAGTTCCCCTGAGATTATCG
	BG16903	tagccgacttaaagaagtcgtgcGCTAGCATTATACCTAGGACTGAG
	BG14692	cacggcaccggtagtttaccagtGTCATAGTTCCCCTGAGATTATC
	BG14691	actggtaaactaccggtgccgtgGCTAGCATTATACCTAGGACTG
	BG16899	tagccataatgtatatattaccgGTCATAGTTCCCCTGAGATTATCG
	BG16904	cggtaatatatacattatggctaGCTAGCATTATACCTAGGACTGAG
	BG14523	ttataagacccgagcagaagttaGTCATAGTTCCCCTGAGATTATC	Construction of pHR_GCas9_gfp5/gfp6/gfp7/gfp8/gfp9/gfp10/scr, and pHR_AcrGCas9_gfp5/gfp6/gfp7/gfp8/gfp9/gfp10/scr.
	BG16900	GCAATTATCAAGCGTACCAACAAG
	BG13019	CTTGTTGGTACGCTTGATAATTGC
	BG16905	CCTGGAACTGGATGCATACC
	BG16906	GGTATGCATCCAGTTCCAGG
	BG14522	taacttctgctcgggtcttataaGCTAGCATTATACCTAGGACTG
	BG16898	gcacgacttctttaagtcggctaGTCATAGTTCCCCTGAGATTATCG
	BG16903	tagccgacttaaagaagtcgtgcGCTAGCATTATACCTAGGACTGAG
	BG14692	cacggcaccggtagtttaccagtGTCATAGTTCCCCTGAGATTATC
	BG14691	actggtaaactaccggtgccgtgGCTAGCATTATACCTAGGACTG
	BG16899	tagccataatgtatatattaccgGTCATAGTTCCCCTGAGATTATCG
	BG16904	cggtaatatatacattatggctaGCTAGCATTATACCTAGGACTGAG
	BG15035	atcttattaatcagataaaatatttCGGGTTGACGTCGTGAC
	BG15036	aatgataacacatcattatactagtCTTGAAAAAACCCCGCCG
	BG15037	ACTAGTATAATGATGTGTTATCATTG
	BG15038	GTAGTTGTTAACTTACCCG
	BG15039	tatcagcgggtaagttaacaactacCACCACAATTCAGCAAATTGTG
	BG15040	tatcagcgggtaagttaacaactacGTCGACAGGATTAAACAAAAATGGC
	BG15041	gagggggaaggggatgctacctaGCTAGCATTATACCTAGGACTG
	BG15042	taggtagcatccccttccccctcGTCATAGTTCCCCTGAGATTATC
	BG14003	AAATATTTTATCTGATTAATAAGATGATCTTCTTGAGATCG
	BG15043	gatccggataacggctgaaacacGCTAGCATTATACCTAGGACTG
	BG15044	gtgtttcagccgttatccggatcGTCATAGTTCCCCTGAGATTATC
	BG14002	CAATCAGCAACGACTGTTTGC
	BG12722	GCAAACAGTCGTTGCTGATTG
Base-editing assays	BG15946	taagcaggccattttgtctgatTTATGCAACCAGTCCTAGCATC	Construction of pdThermoTarget-AID_gfp4/gfp11/gfp5/gfp12/gfp8/gfp7/ pyrE1/pyrE2/xylB1/xylB2/adhE1/adhE2/scr and pAcrThermoTarget-AID_gfp4/gfp11/gfp5/gfp12/gfp8/gfp7/pyrE1/pyrE2/ xylB1/xylB2/adhE1/adhE2/scr.
	BG14518	agccggggaaactatccgtccgttaGGTGGAGGAGGTTCTGG
	BG14519	TAACGGACGGATAGTTTCCC
	BG14520	CATTCCAGTCCTTCACCGTC
	BG14521	GACGGTGAAGGACTGGAATG
	BG14529	tttcgacagagcggactgggtcgGCTAGCATTATACCTAGGACTG
	BG14530	cgacccagtccgctctgtcgaaaGTCATAGTTCCCCTGAGATTATC
	BG14524	TAAATCAGACAAAATGGCCTGC
	BG17241	gggccggttctgttgccggacaaGCTAGCATTATACCTAGGACTGAG
	BG17242	ttgtccggcaacagaaccggcccGTCATAGTTCCCCTGAGATTATC
	BG14522	taacttctgctcgggtcttataaGCTAGCATTATACCTAGGACTG
	BG14523	ttataagacccgagcagaagttaGTCATAGTTCCCCTGAGATTATC
	BG14525	agcggactgggtcgatagatagtGCTAGCATTATACCTAGGACTG
	BG14526	actatctatcgacccagtccgctGTCATAGTTCCCCTGAGATTATC
	BG16904	cggtaatatatacattatggctaGCTAGCATTATACCTAGGACTGAG
	BG16899	tagccataatgtatatattaccgGTCATAGTTCCCCTGAGATTATCG
	BG14691	actggtaaactaccggtgccgtgGCTAGCATTATACCTAGGACTG
	BG14692	cacggcaccggtagtttaccagtGTCATAGTTCCCCTGAGATTATC
	BG16902	CATCAAAGGATTGTGATAGTTCCCG
	BG21970	TGATTCAGGACTCTAATGGAGAG
	BG21906	TTCTCTCCATTAGAGTCCTGAATCA
	BG16901	CGGGAACTATCACAATCCTTTGATG
	BG14543	ccatggggttactgcggatctagGCTAGCATTATACCTAGGACTG
	BG14544	ctagatccgcagtaaccccatggGTCATAGTTCCCCTGAGATTATC
	BG22757	gagcgcaccgggcgaccgtactgGCTAGCATTATACCTAGGACTGAG
	BG22758	cagtacggtcgcccggtgcgctcGTCATAGTTCCCCTGAGATTATC
	BG21968	tttacgctgaaatccgggcgcaaGCTAGCATTATACCTAGGACTGAG
	BG21969	ttgcgcccggatttcagcgtaaaGTCATAGTTCCCCTGAGATTATC
	BG21908	gcgttacaaggacgcgtaatgctGCTAGCATTATACCTAGGACTGAG
	BG21909	agcattacgcgtccttgtaacgcGTCATAGTTCCCCTGAGATTATC
	BG21910	ggaatggttgatgctaatcaggcGCTAGCATTATACCTAGGACTGAG
	BG21911	gcctgattagcatcaaccattccGTCATAGTTCCCCTGAGATTATC
	BG21912	ggggcgcgtagtgagtactggcgGCTAGCATTATACCTAGGACTGAG
	BG21913	cgccagtactcactacgcgccccGTCATAGTTCCCCTGAGATTATC
	BG21971	atcttttgcacgcgggtgcggggGCTAGCATTATACCTAGGACTGAG
	BG21916	gagccacggcggaagtagatagaGCTAGCATTATACCTAGGACTGAG
	BG21917	tctatctacttccgccgtggctcGTCATAGTTCCCCTGAGATTATC
	BG15946	taagcaggccattttgtctgatTTATGCAACCAGTCCTAGCATC	Construction of pdGeoTarget-AID_gfp5/gfp12/gfp7/gfp8/gfp13/gfp14/pyrE3/pyrE4/ xylB3/xylB4/adhE3/adhE4/scr, and pAcrGeoTarget-AID_gfp5/gfp12/gfp7/gfp8/gfp13/gfp14/pyrE3/pyrE4/ xylB3/xylB4/adhE3/adhE4/scr.
	BG14545	accattcgtccactgcaatctactcGTGACGGTGGAGGAGG
	BG14536	GAGTAGATTGCAGTGGACGAATG
	BG14537	GCCACCTATACCTTCCAGTC
	BG14538	GACTGGAAGGTATAGGTGGC
	BG14522	taacttctgctcgggtcttataaGCTAGCATTATACCTAGGACTG
	BG14523	ttataagacccgagcagaagttaGTCATAGTTCCCCTGAGATTATC
	BG14524	TAAATCAGACAAAATGGCCTGC
	BG14525	agcggactgggtcgatagatagtGCTAGCATTATACCTAGGACTG
	BG14526	actatctatcgacccagtccgctGTCATAGTTCCCCTGAGATTATC
	BG14691	actggtaaactaccggtgccgtgGCTAGCATTATACCTAGGACTG
	BG14692	cacggcaccggtagtttaccagtGTCATAGTTCCCCTGAGATTATC
	BG16904	cggtaatatatacattatggctaGCTAGCATTATACCTAGGACTGAG
	BG16899	tagccataatgtatatattaccgGTCATAGTTCCCCTGAGATTATCG
	BG14541	ggatctttcgacagagcggactgGCTAGCATTATACCTAGGACTG
	BG14542	cagtccgctctgtcgaaagatccGTCATAGTTCCCCTGAG
	BG17551	gagcggactgggtcgatagatagGCTAGCATTATACCTAGGACTGAG
	BG17552	ctatctatcgacccagtccgctcGTCATAGTTCCCCTGAGATTATCG
	BG21876	GCCAGTTCGATATGGATGGAAAC
	BG21972	TGATTCAGGACTCTAATGGAGAG
	BG21906	TTCTCTCCATTAGAGTCCTGAATCA
	BG21879	CGGTTTCCATCCATATCGAACT
	BG14543	ccatggggttactgcggatctagGCTAGCATTATACCTAGGACTG
	BG14544	ctagatccgcagtaaccccatggGTCATAGTTCCCCTGAGATTATC
	BG21877	atcgtcaggaacgcgggcgcggcGCTAGCATTATACCTAGGACTGAG
	BG21878	gccgcgcccgcgttcctgacgatGTCATAGTTCCCCTGAGATTATC
	BG21880	ttcaggaagttgagcgtgattacGCTAGCATTATACCTAGGACTGAG
	BG21881	gtaatcacgctcaacttcctgaaGTCATAGTTCCCCTGAGATTATC
	BG21882	atgcgggcatctggtcacgagatGCTAGCATTATACCTAGGACTGAG
	BG21883	atctcgtgaccagatgcccgcatGTCATAGTTCCCCTGAGATTATC
	BG21884	gggattattgtgtggcgtacgctGCTAGCATTATACCTAGGACTGAG
	BG21885	agcgtacgccacacaataatcccGTCATAGTTCCCCTGAGATTATC
	BG21886	tctgcagcagccagagcggcggcGCTAGCATTATACCTAGGACTGAG
	BG21887	gccgccgctctggctgctgcagaGTCATAGTTCCCCTGAGATTATC
	BG21888	ctttagcgcggtacattgccagaGCTAGCATTATACCTAGGACTGAG
	BG21889	tctggcaatgtaccgcgctaaaggtcatagttcccctgagattatc
Sequencing reactions	BG12706	GGTAGCTCAGAGAACCTTCG	Sequencing of pTCas9_gfp1/gfp2/gfp3/scr, pTCas9_gfp1.20/gfp1.19/gfp1.18/gfp1.13/gfp1.8/gfp1.6, pTCas9_gfp2.20/gfp2.19/gfp2.18/gfp2.13/gfp2.8/gfp2.6, pTCas9_gfp3.20/gfp3.19/gfp3.18/gfp3.13/gfp3.8/gfp3.6, pdTCas9_gfp1/gfp2/gfp3/scr, pdTCas9_gfp1.18/gfp1.13/gfp1.8/gfp1.6, pdTCas9_gfp2.18/gfp2.13/gfp2.8/gfp2.6, pdTCas9_gfp3.18/gfp3.13/gfp3.8/gfp3.6, *pAcr_TCas9_gfp1/gfp2/gfp3/scr.
	BG12707	GTCGTATCGATGATTTTGATTGTTCG
	BG12708	GCGTGAGATATAACGGGTATC
	BG12709	GTAGACTTCGCCTTGTTCC
	BG12710	GTTCCCATATTCGCGCTG
	BG12712	ACGCGATGGATATGTTCTG
	BG12713	CGAAGATTTAGGTGTCCGC
	BG12714	CATACACATTCCAGTCCTTCACC
	BG12715	CACCGGTCTCCATCCATATC
	BG12716	CAACGCCGAGCGATATCG
	BG12717	CCGTACTCTGAGTGGAAGG
	BG12718	CAGTCGCGTACCGTCTTC
	BG12719	GTGCATGCAAGGAGATGG
	BG12721	CTGCGTTAGCAATTTAACTGTG
	BG12722	GCAAACAGTCGTTGCTGATTG
	BG12723	GTTAACCACCATCAAACAGG
	*BG12705	GTCGACAGGATTAAACAAAAATGGCC
	*BG14004	CAGTCGGGAAACCTGTCG
	BG12706	GGTAGCTCAGAGAACCTTCG	Sequencing of pGCas9_gfp1/gfp2/gfp3/scr, pGCas9_gfp1.20/gfp1.19/gfp1.18/gfp1.13/gfp1.8/gfp1.6, pGCas9_gfp2.20/gfp2.19/gfp2.18/gfp2.13/gfp2.8/gfp2.6, pGCas9_gfp3.20/gfp3.19/gfp3.18gfp3.13/gfp3.8/gfp3.6, pdGCas9_gfp1/gfp2/gfp3/scr, pdGCas9_gfp1.18/gfp1.13/gfp1.8/gfp1.6, pdGCas9_gfp2.18/gfp2.13/gfp2.8/gfp2.6, pdGCas9_gfp3.18/gfp3.13/gfp3.8/gfp3.6, *pAcr_GCas9_gfp1/gfp2/gfp3/scr.
	BG12712	ACGCGATGGATATGTTCTG
	BG13157	GCGAATTCGGCAACATGTC
	BG13158	CAGGGTGAAGTCTACTCCTC
	BG13159	GCTACATCAGCCGCTTCTTC
	BG13160	GTCTGCTGGAGCATAACAAC
	BG13161	GCACCCTGAAACGTTTCG
	BG13163	CGAAACGTGTAATCTTCGGTC
	BG13164	GGCCAGTTCCTTGTTCTG
	BG13165	CGGTTTTCATCCTGTTCC
	BG13166	CTGGAATGCTTGTTCATACAGC
	BG13167	CGCTCCAGACGGTGTTTAC
	BG12721	CTGCGTTAGCAATTTAACTGTG
	BG12722	GCAAACAGTCGTTGCTGATTG
	BG12723	GTTAACCACCATCAAACAGG
	BG12718	CAGTCGCGTACCGTCTTC
	BG12719	GTGCATGCAAGGAGATGG
	*BG12705	GTCGACAGGATTAAACAAAAATGGCC
	BG12706	GGTAGCTCAGAGAACCTTCG	Sequencing of pHR_TCas9_gfp3/gfp4/gfp5/gfp6/gfp7/gfp8/scr, and pHR_AcrTCas9_gfp3/gfp4/gfp5/gfp6/gfp7/gfp8/scr.
	BG12707	GTCGTATCGATGATTTTGATTGTTCG
	BG12708	GCGTGAGATATAACGGGTATC
	BG12709	GTAGACTTCGCCTTGTTCC
	BG12710	GTTCCCATATTCGCGCTG
	BG12712	ACGCGATGGATATGTTCTG
	BG12713	CGAAGATTTAGGTGTCCGC
	BG12714	CATACACATTCCAGTCCTTCACC
	BG12715	CACCGGTCTCCATCCATATC
	BG12716	CAACGCCGAGCGATATCG
	BG12717	CCGTACTCTGAGTGGAAGG
	BG12718	CAGTCGCGTACCGTCTTC
	BG12719	GTGCATGCAAGGAGATGG
	BG12721	CTGCGTTAGCAATTTAACTGTG
	BG12722	GCAAACAGTCGTTGCTGATTG
	BG12723	GTTAACCACCATCAAACAGG
	BG14368	ATCAGACAAAATGGCCTGCTTATG
	BG14786	GTTATCATTGATGCGAGGCG
	BG15038	GTAGTTGTTAACTTACCCG
	BG14789	CGATCAACGTCCTTCTGATC
	*BG12705	GTCGACAGGATTAAACAAAAATGGCC
	*BG14004	CAGTCGGGAAACCTGTCG
	BG12706	GGTAGCTCAGAGAACCTTCG	Sequencing of pHR_GCas9_gfp5/gfp6/gfp7/gfp8/gfp9/gfp10/scr, and pHR_AcrGCas9_gfp5/gfp6/gfp7/gfp8/gfp9/gfp10/scr.
	BG12712	ACGCGATGGATATGTTCTG
	BG13157	GCGAATTCGGCAACATGTC
	BG13158	CAGGGTGAAGTCTACTCCTC
	BG13159	GCTACATCAGCCGCTTCTTC
	BG13160	GTCTGCTGGAGCATAACAAC
	BG13161	GCACCCTGAAACGTTTCG
	BG13163	CGAAACGTGTAATCTTCGGTC
	BG13164	GGCCAGTTCCTTGTTCTG
	BG13165	CGGTTTTCATCCTGTTCC
	BG13166	CTGGAATGCTTGTTCATACAGC
	BG13167	CGCTCCAGACGGTGTTTAC
	BG12721	CTGCGTTAGCAATTTAACTGTG
	BG12722	GCAAACAGTCGTTGCTGATTG
	BG12723	GTTAACCACCATCAAACAGG
	BG12718	CAGTCGCGTACCGTCTTC
	BG12719	GTGCATGCAAGGAGATGG
	BG14368	ATCAGACAAAATGGCCTGCTTATG
	BG14786	GTTATCATTGATGCGAGGCG
	BG15038	GTAGTTGTTAACTTACCCG
	BG14789	CGATCAACGTCCTTCTGATC
	*BG12705	GTCGACAGGATTAAACAAAAATGGCC
	BG12706	GGTAGCTCAGAGAACCTTCG	Sequencing of pdThermoTarget-AID_gfp4/gfp11/gfp5/gfp12/gfp8/gfp7/pyrE1/pyrE2/xylB1/xylB2/adhE1/adhE2/scr, and *pAcrThermoTarget-AID_gfp4/gfp11/gfp5/gfp12/gfp8/gfp7/pyrE1/pyrE2/xylB1/xylB2/adhE1/adhE2/scr.
	BG12707	GTCGTATCGATGATTTTGATTGTTCG
	BG12708	GCGTGAGATATAACGGGTATC
	BG12709	GTAGACTTCGCCTTGTTCC
	BG12710	GTTCCCATATTCGCGCTG
	BG12712	ACGCGATGGATATGTTCTG
	BG12713	CGAAGATTTAGGTGTCCGC
	BG12714	CATACACATTCCAGTCCTTCACC
	BG12715	CACCGGTCTCCATCCATATC
	BG12716	CAACGCCGAGCGATATCG
	BG12717	CCGTACTCTGAGTGGAAGG
	BG12718	CAGTCGCGTACCGTCTTC
	BG12719	GTGCATGCAAGGAGATGG
	BG12721	CTGCGTTAGCAATTTAACTGTG
	BG12722	GCAAACAGTCGTTGCTGATTG
	BG12723	GTTAACCACCATCAAACAGG
	BG14513	GTAATAGAGTTTGCAAGCCCAG
	BG14695	ATGACCGACGCTGAGTAC
	BG14516	CGGACAATTCACGATAAATTGG
	*BG12705	GTCGACAGGATTAAACAAAAATGGCC
	*BG14004	CAGTCGGGAAACCTGTCG
	BG12706	GGTAGCTCAGAGAACCTTCG	Sequencing of pdGeoTarget-AID_gfp5/gfp12/gfp7/gfp8/gfp13/gfp14/pyrE3/pyrE4/xylB3/xylB4/adhE3/adhE4/scr, and *pAcrGeoTarget-AID_gfp5/gfp12/gfp7/gfp8/gfp13/gfp14/pyrE3/pyrE4/xylB3/xylB4/adhE3/adhE4/scr.
	BG12712	ACGCGATGGATATGTTCTG
	BG13157	GCGAATTCGGCAACATGTC
	BG13158	CAGGGTGAAGTCTACTCCTC
	BG13159	GCTACATCAGCCGCTTCTTC
	BG13160	GTCTGCTGGAGCATAACAAC
	BG13161	GCACCCTGAAACGTTTCG
	BG13163	CGAAACGTGTAATCTTCGGTC
	BG13164	GGCCAGTTCCTTGTTCTG
	BG13165	CGGTTTTCATCCTGTTCC
	BG13166	CTGGAATGCTTGTTCATACAGC
	BG13167	CGCTCCAGACGGTGTTTAC
	BG12721	CTGCGTTAGCAATTTAACTGTG
	BG12722	GCAAACAGTCGTTGCTGATTG
	BG12723	GTTAACCACCATCAAACAGG
	BG12718	CAGTCGCGTACCGTCTTC
	BG12719	GTGCATGCAAGGAGATGG
	BG14513	GTAATAGAGTTTGCAAGCCCAG
	BG14695	ATGACCGACGCTGAGTAC
	BG14516	CGGACAATTCACGATAAATTGG
	*BG12705	GTCGACAGGATTAAACAAAAATGGCC
	BG13437	CAATACGCAAACCGCCTC	Sequencing of pAcr.
	BG13438	GAGACGGTCACAGCTTGTC
Screening of colonies for genome/ base-editing	BG13019	CTTGTTGGTACGCTTGATAATTGC	Colony PCR (and sequencing) for screening of possibly genome-edited (deletion of gfp gene and its PlacUV5) colonies from assays that pHR_ThermoCas9_gfp3/gfp4/gfp5/gfp6/gfp7/gfp8, and pHR_GeoCas9_gfp5/gfp6/gfp7/gfp8/gfp9/gfp10 were applied.
	BG15769	GCGCGATGGCGATAAATTG
	BG13019	CTTGTTGGTACGCTTGATAATTGC	PCR amplification for screening of possibly base-edited colonies from assays that pdThermoTarget-AID_gfp4/gfp11/ gfp5/gfp12/gfp8/gfp7/pyrE1/pyrE2/xylB1/xylB2/adhE1/ adhE2, pAcrThermoTargetAID_gfp4/gfp11/gfp5/gfp12/ gfp8/gfp7/pyrE1/pyrE2/xylB1/xylB2/adhE1/adhE2, pdGeoTarget-AID_gfp5/gfp12/gfp7/gfp8/gfp13/gfp14/pyrE3/pyrE4/xylB3/xylB4/adhE3/adhE4, and pAcrGeoTarget-AID_gfp5/gfp12/gfp7/gfp8/gfp13/gf…
	BG15769	GCGCGATGGCGATAAATTG
	BG20258	CCTTCTGTGAAGGTATGCTG
	BG20259	ATCGAATCCATTGTAGCGACG
	BG20260	CTGAGATATATAGATGTGAATTATCCCCC
	BG20261	AGCGATATGTCTGACGCAG
	BG20262	ACAATCGCCATATCCGGAG
	BG20263	CCAAGATTCTGATCGGTGAAG
	BG14615	GGATGCTACCTATGGTAAACTG	Sequencing for screening of possibly base-edited colonies from assays that pdThermoTarget-AID_gfp4/gfp11/gfp5/ gfp12/gfp8/pyrE1/pyrE2/xylB1/xylB2/adhE1/adhE2, pAcrThermoTarget-AID_gfp4/gfp11/gfp5/gfp12/gfp8/pyrE1/pyrE2/xylB1/ xylB2/adhE1/adhE2, pdGeoTarget-AID_gfp5/gfp12/gfp8/gfp13/gfp14/pyrE3/pyrE4/xylB3/ xylB4/adhE3/adhE4, and pAcrGeoTarget-AID_gfp5/gfp12/gfp8/gfp13/gfp14/pyrE3/pyrE4/xylB3/xylB…
	BG20258	CCTTCTGTGAAGGTATGCTG
	BG20259	ATCGAATCCATTGTAGCGACG
	BG20260	CTGAGATATATAGATGTGAATTATCCCCC
	BG20261	AGCGATATGTCTGACGCAG
	BG20262	ACAATCGCCATATCCGGAG
	BG20263	CCAAGATTCTGATCGGTGAAG
	BG15431	GTTGAGCTACAGGCGGTC	Sequencing for screening of possibly base-edited colonies from assays that pdThermoTarget-AID_gfp7, pAcrThermoTarget-AID_gfp7, pdGeoTarget-AID_gfp7, and pAcrGeoTarget-AID_gfp7 were applied.
Lowercase: overhang sequence for Gibson assembly
Uppercase: sequence annealing to the PCR template DNA
Red colour: spacer-protospacer mismatch (nucleotide substitution in the spacer sequence)
Blue colour: spacer-protospacer match (identical sequences of spacer and protospacer)

## Sheet: Sup Data 4
Gene/ Fusion gene	Sequence (5' -> 3')
thermocas9 (wild-type) gene	atgaagtataaaatcggtcttgatatcggcattacgtctatcggttgggctgtcattaatttggacattcctcgcatcgaagatttaggtgtccgcatttttgacagagcggaaaacccgaaaaccggggagtcactagctcttccacgtcgcctcgcccgctccgcccgacgtcgtctgcggcgtcgcaaacatcgactggagcgcattcgccgcctgttcgtccgcgaaggaattttaacgaaggaagagctgaacaagctgtttgaaaaaaagcacgaaatcgacgtctggcagcttcgtgttgaagcactggatcgaaaactaaataacgatgaattagcccgcatccttcttcatctggctaaacggcgtggatttagatccaaccgcaagagt…
geocas9 (wild-type) gene	atgcgttataagattggcctggacatcggtattacctctgttggttgggcagtcatgaacctggatatccctcgtatcgaagatctgggcgtgcgcatttttgaccgtgcggagaacccgcagaccggtgaatctctggctctgccgcgtcgtctggcacgtagcgcacgccgccgcctgcgtcgtcgtaaacaccgtctggagcgtattcgtcgcctggttattcgtgaaggcatcctgacgaaagaagaactggataaactgttcgaagaaaaacacgagatcgacgtatggcagctgcgtgtagaagccctggaccgtaagctgaacaacgacgaactggcgcgtgtcctgctgcatctggcaaagcgtcgtggcttcaaatctaaccgtaaatct…
dthermocas9 (D8A, H582A mutant) gene	atgaagtataaaatcggtcttgCtatcggcattacgtctatcggttgggctgtcattaatttggacattcctcgcatcgaagatttaggtgtccgcatttttgacagagcggaaaacccgaaaaccggggagtcactagctcttccacgtcgcctcgcccgctccgcccgacgtcgtctgcggcgtcgcaaacatcgactggagcgcattcgccgcctgttcgtccgcgaaggaattttaacgaaggaagagctgaacaagctgtttgaaaaaaagcacgaaatcgacgtctggcagcttcgtgttgaagcactggatcgaaaactaaataacgatgaattagcccgcatccttcttcatctggctaaacggcgtggatttagatccaaccgcaagagt…
dgeocas9 (D8A, H582A mutant) gene	atgcgttataagattggcctggCcatcggtattacctctgttggttgggcagtcatgaacctggatatccctcgtatcgaagatctgggcgtgcgcatttttgaccgtgcggagaacccgcagaccggtgaatctctggctctgccgcgtcgtctggcacgtagcgcacgccgccgcctgcgtcgtcgtaaacaccgtctggagcgtattcgtcgcctggttattcgtgaaggcatcctgacgaaagaagaactggataaactgttcgaagaaaaacacgagatcgacgtatggcagctgcgtgtagaagccctggaccgtaagctgaacaacgacgaactggcgcgtgtcctgctgcatctggcaaagcgtcgtggcttcaaatctaaccgtaaatct…
thermocas9-linker-pmCDA1-linker-ugi-linker-LVA fusion gene	atgaagtataaaatcggtcttgatatcggcattacgtctatcggttgggctgtcattaatttggacattcctcgcatcgaagatttaggtgtccgcatttttgacagagcggaaaacccgaaaaccggggagtcactagctcttccacgtcgcctcgcccgctccgcccgacgtcgtctgcggcgtcgcaaacatcgactggagcgcattcgccgcctgttcgtccgcgaaggaattttaacgaaggaagagctgaacaagctgtttgaaaaaaagcacgaaatcgacgtctggcagcttcgtgttgaagcactggatcgaaaactaaataacgatgaattagcccgcatccttcttcatctggctaaacggcgtggatttagatccaaccgcaagagt…
geocas9-linker-pmCDA1-linker-ugi-linker-LVA fusion gene	atgcgttataagattggcctggacatcggtattacctctgttggttgggcagtcatgaacctggatatccctcgtatcgaagatctgggcgtgcgcatttttgaccgtgcggagaacccgcagaccggtgaatctctggctctgccgcgtcgtctggcacgtagcgcacgccgccgcctgcgtcgtcgtaaacaccgtctggagcgtattcgtcgcctggttattcgtgaaggcatcctgacgaaagaagaactggataaactgttcgaagaaaaacacgagatcgacgtatggcagctgcgtgtagaagccctggaccgtaagctgaacaacgacgaactggcgcgtgtcctgctgcatctggcaaagcgtcgtggcttcaaatctaaccgtaaatct…
dthermocas9-linker-pmCDA1-linker-ugi-linker-LVA fusion gene	atgaagtataaaatcggtcttgCtatcggcattacgtctatcggttgggctgtcattaatttggacattcctcgcatcgaagatttaggtgtccgcatttttgacagagcggaaaacccgaaaaccggggagtcactagctcttccacgtcgcctcgcccgctccgcccgacgtcgtctgcggcgtcgcaaacatcgactggagcgcattcgccgcctgttcgtccgcgaaggaattttaacgaaggaagagctgaacaagctgtttgaaaaaaagcacgaaatcgacgtctggcagcttcgtgttgaagcactggatcgaaaactaaataacgatgaattagcccgcatccttcttcatctggctaaacggcgtggatttagatccaaccgcaagagt…
dgeocas9-linker-pmCDA1-linker-ugi-linker-LVA fusion gene	atgcgttataagattggcctggCcatcggtattacctctgttggttgggcagtcatgaacctggatatccctcgtatcgaagatctgggcgtgcgcatttttgaccgtgcggagaacccgcagaccggtgaatctctggctctgccgcgtcgtctggcacgtagcgcacgccgccgcctgcgtcgtcgtaaacaccgtctggagcgtattcgtcgcctggttattcgtgaaggcatcctgacgaaagaagaactggataaactgttcgaagaaaaacacgagatcgacgtatggcagctgcgtgtagaagccctggaccgtaagctgaacaacgacgaactggcgcgtgtcctgctgcatctggcaaagcgtcgtggcttcaaatctaaccgtaaatct…
acrIIC1Nme	atgaataaaacatataaaatcggaaaaaatgcgggatatgacggctgcgggttatgtttagccgcgatctcagaaaatgaagctattaaagttaagtatctgcgcgatatctgtccagactatgacggcgacgacaaagctgaggactggctgagatggggaacggatagccgcgtgaaagctgcggctttagaaatggagcaatatgcttatacgtcggttgggatggcgtcatgttgggagtttgttgaactatga
Red colour and underlined: nucleotide substitution

## Sheet: Sup Data 5
Protein/ Fusion protein	Sequence (5' -> 3')
ThermoCas9 (wild-type) protein	MKYKIGLDIGITSIGWAVINLDIPRIEDLGVRIFDRAENPKTGESLALPRRLARSARRRLRRRKHRLERIRRLFVREGILTKEELNKLFEKKHEIDVWQLRVEALDRKLNNDELARILLHLAKRRGFRSNRKSERTNKENSTMLKHIEENQSILSSYRTVAEMVVKDPKFSLHKRNKEDNYTNTVARDDLEREIKLIFAKQREYGNIVCTEAFEHEYISIWASQRPFASKDDIEKKVGFCTFEPKEKRAPKATYTFQSFTVWEHINKLRLVSPGGIRALTDDERRLIYKQAFHKNKITFHDVRTLLNLPDDTRFKGLLYDRNTTLKENEKVRFLELGAYHKIRKAIDSVYGKGAAKSFRPIDFDTFGYALTMFKDDTDIRSYLRNEYEQNGKRMENLAD…
GeoCas9 (wild-type) protein	MRYKIGLDIGITSVGWAVMNLDIPRIEDLGVRIFDRAENPQTGESLALPRRLARSARRRLRRRKHRLERIRRLVIREGILTKEELDKLFEEKHEIDVWQLRVEALDRKLNNDELARVLLHLAKRRGFKSNRKSERSNKENSTMLKHIEENRAILSSYRTVGEMIVKDPKFALHKRNKGENYTNTIARDDLEREIRLIFSKQREFGNMSCTEEFENEYITIWASQRPVASKDDIEKKVGFCTFEPKEKRAPKATYTFQSFIAWEHINKLRLISPSGARGLTDEERRLLYEQAFQKNKITYHDIRTLLHLPDDTYFKGIVYDRGESRKQNENIRFLELDAYHQIRKAVDKVYGKGKSSSFLPIDFDTFGYALTLFKDDADIHSYLRNEYEQNGKRMPNLAN…
dThermoCas9 (D8A, H582A mutant) protein	MKYKIGLAIGITSIGWAVINLDIPRIEDLGVRIFDRAENPKTGESLALPRRLARSARRRLRRRKHRLERIRRLFVREGILTKEELNKLFEKKHEIDVWQLRVEALDRKLNNDELARILLHLAKRRGFRSNRKSERTNKENSTMLKHIEENQSILSSYRTVAEMVVKDPKFSLHKRNKEDNYTNTVARDDLEREIKLIFAKQREYGNIVCTEAFEHEYISIWASQRPFASKDDIEKKVGFCTFEPKEKRAPKATYTFQSFTVWEHINKLRLVSPGGIRALTDDERRLIYKQAFHKNKITFHDVRTLLNLPDDTRFKGLLYDRNTTLKENEKVRFLELGAYHKIRKAIDSVYGKGAAKSFRPIDFDTFGYALTMFKDDTDIRSYLRNEYEQNGKRMENLAD…
dGeoCas9 (D8A, H582A mutant) protein	MRYKIGLAIGITSVGWAVMNLDIPRIEDLGVRIFDRAENPQTGESLALPRRLARSARRRLRRRKHRLERIRRLVIREGILTKEELDKLFEEKHEIDVWQLRVEALDRKLNNDELARVLLHLAKRRGFKSNRKSERSNKENSTMLKHIEENRAILSSYRTVGEMIVKDPKFALHKRNKGENYTNTIARDDLEREIRLIFSKQREFGNMSCTEEFENEYITIWASQRPVASKDDIEKKVGFCTFEPKEKRAPKATYTFQSFIAWEHINKLRLISPSGARGLTDEERRLLYEQAFQKNKITYHDIRTLLHLPDDTYFKGIVYDRGESRKQNENIRFLELDAYHQIRKAVDKVYGKGKSSSFLPIDFDTFGYALTLFKDDADIHSYLRNEYEQNGKRMPNLAN…
ThermoCas9-linker-PmCDA1-linker-UGI-linker-LVA fusion protein	MKYKIGLDIGITSIGWAVINLDIPRIEDLGVRIFDRAENPKTGESLALPRRLARSARRRLRRRKHRLERIRRLFVREGILTKEELNKLFEKKHEIDVWQLRVEALDRKLNNDELARILLHLAKRRGFRSNRKSERTNKENSTMLKHIEENQSILSSYRTVAEMVVKDPKFSLHKRNKEDNYTNTVARDDLEREIKLIFAKQREYGNIVCTEAFEHEYISIWASQRPFASKDDIEKKVGFCTFEPKEKRAPKATYTFQSFTVWEHINKLRLVSPGGIRALTDDERRLIYKQAFHKNKITFHDVRTLLNLPDDTRFKGLLYDRNTTLKENEKVRFLELGAYHKIRKAIDSVYGKGAAKSFRPIDFDTFGYALTMFKDDTDIRSYLRNEYEQNGKRMENLAD…
GeoCas9-linker-PmCDA1-linker-UGI-linker-LVA fusion protein	MRYKIGLDIGITSVGWAVMNLDIPRIEDLGVRIFDRAENPQTGESLALPRRLARSARRRLRRRKHRLERIRRLVIREGILTKEELDKLFEEKHEIDVWQLRVEALDRKLNNDELARVLLHLAKRRGFKSNRKSERSNKENSTMLKHIEENRAILSSYRTVGEMIVKDPKFALHKRNKGENYTNTIARDDLEREIRLIFSKQREFGNMSCTEEFENEYITIWASQRPVASKDDIEKKVGFCTFEPKEKRAPKATYTFQSFIAWEHINKLRLISPSGARGLTDEERRLLYEQAFQKNKITYHDIRTLLHLPDDTYFKGIVYDRGESRKQNENIRFLELDAYHQIRKAVDKVYGKGKSSSFLPIDFDTFGYALTLFKDDADIHSYLRNEYEQNGKRMPNLAN…
dThermoCas9-linker-PmCDA1-linker-UGI-linker-LVA fusion protein	MKYKIGLAIGITSIGWAVINLDIPRIEDLGVRIFDRAENPKTGESLALPRRLARSARRRLRRRKHRLERIRRLFVREGILTKEELNKLFEKKHEIDVWQLRVEALDRKLNNDELARILLHLAKRRGFRSNRKSERTNKENSTMLKHIEENQSILSSYRTVAEMVVKDPKFSLHKRNKEDNYTNTVARDDLEREIKLIFAKQREYGNIVCTEAFEHEYISIWASQRPFASKDDIEKKVGFCTFEPKEKRAPKATYTFQSFTVWEHINKLRLVSPGGIRALTDDERRLIYKQAFHKNKITFHDVRTLLNLPDDTRFKGLLYDRNTTLKENEKVRFLELGAYHKIRKAIDSVYGKGAAKSFRPIDFDTFGYALTMFKDDTDIRSYLRNEYEQNGKRMENLAD…
dGeoCas9-linker-PmCDA1-linker-UGI-linker-LVA fusion protein	MRYKIGLAIGITSVGWAVMNLDIPRIEDLGVRIFDRAENPQTGESLALPRRLARSARRRLRRRKHRLERIRRLVIREGILTKEELDKLFEEKHEIDVWQLRVEALDRKLNNDELARVLLHLAKRRGFKSNRKSERSNKENSTMLKHIEENRAILSSYRTVGEMIVKDPKFALHKRNKGENYTNTIARDDLEREIRLIFSKQREFGNMSCTEEFENEYITIWASQRPVASKDDIEKKVGFCTFEPKEKRAPKATYTFQSFIAWEHINKLRLISPSGARGLTDEERRLLYEQAFQKNKITYHDIRTLLHLPDDTYFKGIVYDRGESRKQNENIRFLELDAYHQIRKAVDKVYGKGKSSSFLPIDFDTFGYALTLFKDDADIHSYLRNEYEQNGKRMPNLAN…
AcrIIC1Nme protein	MNKTYKIGKNAGYDGCGLCLAAISENEAIKVKYLRDICPDYDGDDKAEDWLRWGTDSRVKAAALEMEQYAYTSVGMASCWEFVEL*
Red colour and underlined: amino acid substitution

## Sheet: Sup Data 6
RAW DATA
Figure 1b						Figure 1c						Figure 1e						Figure 1f
ThermoCas9	IPTG (μg)	Colony count (cfu)				GeoCas9	IPTG (μg)	Colony count (cfu)				AcrIIC1:ThermoCas9	Induction	Colony count (cfu)				AcrIIC1:GeoCas9	Induction	Colony count (cfu)
spacer	induction	Replicate 1	Replicate 2	Replicate 3		spacer	induction	Replicate 1	Replicate 2	Replicate 3		spacer		Replicate 1	Replicate 2	Replicate 3		spacer		Replicate 1	Replicate 2	Replicate 3
gfp1	0	5487	4650	3896		gfp1	0	1803	1446	1241		gfp1	Cas9	0	0	0		gfp1	Cas9	50	76	32
	10	1705	1945	1531			10	0	0	1			Cas9 + AcrIIC1	1305	935	1563			Cas9 + AcrIIC1	537	743	1019
	100	1	0	0			100	0	0	0			-	1806	2074	2223			-	3348	3220	3101
	1000	0	0	0			1000	0	0	0			AcrIIC1	2798	2896	3333			AcrIIC1	2796	2734	3396
gfp2	0	6020	4960	4198		gfp2	0	1571	401	1403		gfp2	Cas9	804	1033	860		gfp2	Cas9	13	16	31
	10	2020	3198	3329			10	0	0	0			Cas9 + AcrIIC1	2529	2218	2592			Cas9 + AcrIIC1	722	601	633
	100	1911	1723	1506			100	0	0	0			-	2794	2812	2505			-	2611	2778	2463
	1000	1795	2002	1697			1000	0	0	0			AcrIIC1	3017	2944	3276			AcrIIC1	2298	2410	2489
gfp3	0	3	0	0		gfp3	0	3920	2984	3680		gfp3	Cas9	0	0	0		gfp3	Cas9	597	602	612
	10	0	1	0			10	1104	983	1001			Cas9 + AcrIIC1	0	0	0			Cas9 + AcrIIC1	1556	1635	1601
	100	0	0	0			100	988	867	826			-	149	113	148			-	2786	2954	2606
	1000	0	0	0			1000	788	330	1029			AcrIIC1	1411	1311	1016			AcrIIC1	2908	2755	3503
scrambled	0	4848	4120	3272		scrambled	0	4360	2564	4088		scrambled	Cas9	2710	2481	2370		scrambled	Cas9	2860	2507	2490
	10	3204	3814	4011			10	1876	3848	4076			Cas9 + AcrIIC1	3346	3017	3280			Cas9 + AcrIIC1	2900	3299	2880
	100	2592	2341	2189			100	2992	2384	2184			-	2694	2878	2957			-	2900	2974	3125
	1000	3040	4311	2923			1000	4984	3828	4576			AcrIIC1	2808	3571	3022			AcrIIC1	2448	2318	3014
Figure 1 Note: 3ng of plasmid DNA were transformed and 100μl from 500μl recovery were plated.
Figure 2a									Figure 2b									Figure 2c									Figure 2d
Replicate 1									Replicate 1									Replicate 1									Replicate 1
ThermoCas9									GeoCas9									AcrIIC1:ThermoCas9									AcrIIC1:GeoCas9
PAM	Spacer	Genotype of screened colonies			Screened colonies	% edited colonies	% clean KO colonies		PAM	Spacer	Genotype of screened colonies			Screened colonies	% edited colonies	% clean KO colonies		PAM	Spacer	Genotype of screened colonies			Screened colonies	% edited colonies	% clean KO colonies		PAM	Spacer	Genotype of screened colonies			Screened colonies	% edited colonies	% clean KO colonies
		WT	Mixed	KO							WT	Mixed	KO							WT	Mixed	KO							WT	Mixed	KO
5'-N4CCAA-3'	gfp3			20	20	100	100		5'-N4CGAA-3'	gfp5	1	2	17	20	95	85		5'-N4CCAA-3'	gfp3	11	7	1	19	42.1053	5.26316		5'-N4CGAA-3'	gfp5	10	10		20	50	0
	gfp4			20	20	100	100			gfp6		9	11	20	100	55			gfp4	13	7		20	35	0			gfp6	2	3	3	8	75	37.5
5'-N4CGAA-3'	gfp5	1		12	13	92.3077	92.3077		5'-N4CAAA-3'	gfp7		3	15	18	100	83.3333		5'-N4CGAA-3'	gfp5	9	11		20	55	0		5'-N4CAAA-3'	gfp7	1	2	3	6	83.3333	50
	gfp6		9	13	22	100	59.0909			gfp8			20	20	100	100			gfp6	19			19	0	0			gfp8	11	7		18	38.8889	0
5'-N4CAAA-3'	gfp7			8	8	100	100		5'-N4GAAA-3'	gfp9	12			12	0	0		5'-N4CAAA-3'	gfp7	20			20	0	0		5'-N4GAAA-3'	gfp9	14	5		19	26.3158	0
	gfp8	13		3	16	18.75	18.75			gfp10	18			18	0	0			gfp8	16		3	19	15.7895	15.7895			gfp10	15	5		20	25	0
Replicate 2									Replicate 2									Replicate 2									Replicate 2
ThermoCas9									GeoCas9									AcrIIC1:ThermoCas9									AcrIIC1:GeoCas9
PAM	Spacer	Genotype of screened colonies			Screened colonies	% edited colonies	% clean KO colonies		PAM	Spacer	Genotype of screened colonies			Screened colonies	% edited colonies	% clean KO colonies		PAM	Spacer	Genotype of screened colonies			Screened colonies	% edited colonies	% clean KO colonies		PAM	Spacer	Genotype of screened colonies			Screened colonies	% edited colonies	% clean KO colonies
		WT	Mixed	KO							WT	Mixed	KO							WT	Mixed	KO							WT	Mixed	KO
5'-N4CCAA-3'	gfp3			10	10	100	100		5'-N4CGAA-3'	gfp5		6	4	10	100	40		5'-N4CCAA-3'	gfp3	6	1	2	9	33.3333	22.2222		5'-N4CGAA-3'	gfp5	4	6		10	60	0
	gfp4			10	10	100	100			gfp6	2	3	5	10	80	50			gfp4	6	4		10	40	0			gfp6	4	3	3	10	60	30
5'-N4CGAA-3'	gfp5			10	10	100	100		5'-N4CAAA-3'	gfp7			10	10	100	100		5'-N4CGAA-3'	gfp5	4	6		10	60	0		5'-N4CAAA-3'	gfp7	3	2	5	10	70	50
	gfp6			10	10	100	100			gfp8	1		9	10	90	90			gfp6	10			10	0	0			gfp8	5	3		8	37.5	0
5'-N4CAAA-3'	gfp7	1		9	10	90	90		5'-N4GAAA-3'	gfp9	5	5		10	50	0		5'-N4CAAA-3'	gfp7	10			10	0	0		5'-N4GAAA-3'	gfp9	7	2		9	22.2222	0
	gfp8	3	6	1	10	70	10			gfp10	6	3		9	33.3333	0			gfp8	9		1	10	10	10			gfp10	8	2		10	20	0
Replicate 3									Replicate 3									Replicate 3									Replicate 3
ThermoCas9									GeoCas9									AcrIIC1:ThermoCas9									AcrIIC1:GeoCas9
PAM	Spacer	Genotype of screened colonies			Screened colonies	% edited colonies	% clean KO colonies		PAM	Spacer	Genotype of screened colonies			Screened colonies	% edited colonies	% clean KO colonies		PAM	Spacer	Genotype of screened colonies			Screened colonies	% edited colonies	% clean KO colonies		PAM	Spacer	Genotype of screened colonies			Screened colonies	% edited colonies	% clean KO colonies
		WT	Mixed	KO							WT	Mixed	KO							WT	Mixed	KO							WT	Mixed	KO
5'-N4CCAA-3'	gfp3	1		9	10	90	90		5'-N4CGAA-3'	gfp5		9	1	10	100	10		5'-N4CCAA-3'	gfp3	8		2	10	20	20		5'-N4CGAA-3'	gfp5	4	5		9	55.5556	0
	gfp4			10	10	100	100			gfp6	1	2	7	10	90	70			gfp4	6	4		10	40	0			gfp6	4	3	3	10	60	30
5'-N4CGAA-3'	gfp5			10	10	100	100		5'-N4CAAA-3'	gfp7			10	10	100	100		5'-N4CGAA-3'	gfp5	4	6		10	60	0		5'-N4CAAA-3'	gfp7	2	2	5	9	77.7778	55.5556
	gfp6			10	10	100	100			gfp8	1		9	10	90	90			gfp6	10			10	0	0			gfp8	6	3		9	33.3333	0
5'-N4CAAA-3'	gfp7			10	10	100	100		5'-N4GAAA-3'	gfp9	6	4		10	40	0		5'-N4CAAA-3'	gfp7	10			10	0	0		5'-N4GAAA-3'	gfp9	8	2		10	20	0
	gfp8	2	6	8	16	87.5	50			gfp10	5	5		10	50	0			gfp8	9		1	10	10	10			gfp10	7	2		9	22.2222	0
Figure 3a
ThermoCas9	Matches	Colony count (cfu)				GeoCas9	Matches	Colony count (cfu)
spacer		Replicate 1	Replicate 2	Replicate 3		spacer		Replicate 1	Replicate 2	Replicate 3
gfp1	wt	0	0	0		gfp1	wt	0	0	0
	20	3450	4448	2896			20	0	0	1
	19	3059	5038	3081			19	3893	3234	4109
	18	3017	5035	3132			18	4917	4286	4659
gfp2	wt	1795	2002	1697		gfp2	wt	0	0	0
	20	3353	3800	3224			20	0	0	0
	19	3338	4531	2998			19	4034	2760	3200
	18	3516	4393	3054			18	4792	3990	3900
gfp3	wt	0	0	0		gfp3	wt	788	330	1029
	20	51	33	24			20	4074	3470	3760
	19	799	456	620			19	4358	4010	4198
	18	2965	4201	3131			18	5258	4310	5398
scrambled	wt	3040	4311	2923		scrambled	wt	4984	3828	4576
Figure 3a Note: 3ng of plasmid DNA were transformed and 100μl from 500μl recovery were plated.
Figure 3b		ThermoCas9			dThermoCas9			AcrIIC1:ThermoCas9				Figure 3c		GeoCas9			dGeoCas9			AcrIIC1:GeoCas9
Spacer	Matches	Replicate 1	Replicate 2	Replicate 3	Replicate 1	Replicate 2	Replicate 3	Replicate 1	Replicate 2	Replicate 3		Spacer	Matches	Replicate 1	Replicate 2	Replicate 3	Replicate 1	Replicate 2	Replicate 3	Replicate 1	Replicate 2	Replicate 3
gfp1	18	19773	19096	20698	7715	7418	7468	29026	25209	27159		gfp1	18	14325	13770	13891	60599	58733	53917	12713	11950	13014
	13	79590	76357	87504	15615	16803	17163	22020	20085	20525			13	19003	17491	21479	33554	33855	41076	9379	8335	9067
	8	123159	113747	133519	102397	93086	99219	128799	119171	123054			8	112715	118698	102837	114417	132399	106564	82537	79876	84970
	6	133988	122501	139747	129558	115264	115264	138249	136607	129816			6	35649	140967	121812	129340	152853	122913	140005	137319	141202
gfp2	18	53136	49567	52909	11174	11104	11898	74061	74436	73188		gfp2	18	10702	13433	13903	13608	18304	18704	20392	19756	20985
	13	112706	111608	118509	24702	28287	28222	38494	38708	36925			13	13597	15284	16764	20988	23335	27434	36345	22948	29636
	8	106031	103136	115549	107010	93854	98552	103928	94931	98493			8	103812	122893	102182	98122	111973	101856	76166	69475	77922
	6	118719	111095	128089	116279	108868	118538	107172	115749	99730			6	72333	137677	116012	119929	133129	121634	120451	106896	112437
gfp3	18	11333	11836	13003	9966	9112	9213	6677	7349	8131		gfp3	18	51013	48258	51752	77300	85608	80525	33489	29826	35133
	13	15173	14556	16475	11328	11619	11986	7950	7318	8588			13	105367	104515	107577	115517	119896	117494	39238	38792	39209
	8	90226	83504	99357	55023	50850	55661	59841	51143	53735			8	113746	135849	123746	122673	136518	125382	117584	116249	125335
	6	120516	110763	42742	77205	70906	74560	80609	76503	78560			6	117958	124704	116594	120563	135881	123876	115030	111462	121360
PC	18	304240	265603	274911	304240	265603	274911	117350	112438	109295		PC	18	104199	101815	110274	116110	123258	120592	119077	108987	115645
	13	241413	234762	211185	241413	234762	211185	117350	112438	109295			13	128283	131793	132360	128283	131793	132360	119077	108987	115645
	8	118203	119306	109566	118203	119306	109566	117350	112438	109295			8	116110	123258	120592	116110	123258	120592	119077	108987	115645
	6	118203	119306	109566	118203	119306	109566	117350	112438	109295			6	116110	123258	120592	116110	123258	120592	119077	108987	115645
NC	18	6465	6096	5860	6465	6096	5860	4956	5369	6417		NC	18	6261	6013	5958	8596	6617	6218	6681	6177	5578
	13	8085	7990	7854	8085	7990	7854	4956	5369	6417			13	5689	5725	5627	5689	5725	5627	6681	6177	5578
	8	6724	6705	6742	6724	6705	6742	4956	5369	6417			8	8596	6617	6218	8596	6617	6218	6681	6177	5578
	6	6724	6705	6742	6724	6705	6742	4956	5369	6417			6	8596	6617	6218	8596	6617	6218	6681	6177	5578
Figure 4a									Figure 4b									Figure 4c									Figure 4d
Replicate 1									Replicate 1									Replicate 1									Replicate 1
dThermoTarget-AID									dGeoTarget-AID									AcrThermoTarget-AID									AcrGeoTarget-AID
PAM	Spacer	Genotype of screened colonies			Screened colonies	% edited colonies	% clean KO colonies		PAM	Spacer	Genotype of screened colonies			Screened colonies	% edited colonies	% clean KO colonies		PAM	Spacer	Genotype of screened colonies			Screened colonies	% edited colonies	% clean KO colonies		PAM	Spacer	Genotype of screened colonies			Screened colonies	% edited colonies	% clean KO colonies
		WT	Mixed	Clean							WT	Mixed	Clean							WT	Mixed	Clean							WT	Mixed	Clean
5'-N4CCAA-3'	gfp4	1	13		14	92.8571	0		5'-N4CGAA-3'	gfp5	7	2		9	22.2222	0		5'-N4CCAA-3'	gfp4	1	7	4	12	91.6667	33.3333		5'-N4CGAA-3'	gfp5	2	1	4	7	71.4286	57.1429
	gfp11	14	1		15	6.66667	0			gfp12	6	3		9	33.3333	0			gfp11	6	1		7	14.2857	0			gfp12	3		2	5	40	40
5'-N4CGAA-3'	gfp5	6	1		7	14.2857	0		5'-N4CAAA-3'	gfp7	6			6	0	0		5'-N4CGAA-3'	gfp5	6	3	1	10	40	10		5'-N4CAAA-3'	gfp7	4			4	0	0
	gfp12	7	8		15	53.3333	0			gfp8	1	9		10	90	0			gfp12	7		2	9	22.2222	22.2222			gfp8	4	4	3	11	63.6364	27.2727
5'-N4CAAA-3'	gfp7	7	2		9	22.2222	0		5'-N4GAAA-3'	gfp13	6			6	0	0		5'-N4CAAA-3'	gfp7	11			11	0	0		5'-N4GAAA-3'	gfp13	7			7	0	0
	gfp8	2	8	2	12	83.3333	16.6667			gfp14	12			12	0	0			gfp8	12		2	14	14.2857	14.2857			gfp14	8			8	0	0
Replicate 2									Replicate 2									Replicate 2									Replicate 2
dThermoTarget-AID									dGeoTarget-AID									AcrThermoTarget-AID									AcrGeoTarget-AID
PAM	Spacer	Genotype of screened colonies			Screened colonies	% edited colonies	% clean KO colonies		PAM	Spacer	Genotype of screened colonies			Screened colonies	% edited colonies	% clean KO colonies		PAM	Spacer	Genotype of screened colonies			Screened colonies	% edited colonies	% clean KO colonies		PAM	Spacer	Genotype of screened colonies			Screened colonies	% edited colonies	% clean KO colonies
		WT	Mixed	Clean							WT	Mixed	Clean							WT	Mixed	Clean							WT	Mixed	Clean
5'-N4CCAA-3'	gfp4		12	2	14	100	14.2857		5'-N4CGAA-3'	gfp5	9			9	0	0		5'-N4CCAA-3'	gfp4	3	5	4	12	75	33.3333		5'-N4CGAA-3'	gfp5	1	4	2	7	85.7143	28.5714
	gfp11	10	5		15	33.3333	0			gfp12	5	2	2	9	44.4444	0			gfp11	7			7	0	0			gfp12	4		1	5	20	20
5'-N4CGAA-3'	gfp5	6	1		7	14.2857	0		5'-N4CAAA-3'	gfp7	6			6	0	0		5'-N4CGAA-3'	gfp5	5	2	3	10	50	30		5'-N4CAAA-3'	gfp7	4			4	0	0
	gfp12	7	5	3	15	53.3333	20			gfp8	2	9		11	81.8182	0			gfp12	4	2	3	9	55.5556	33.3333			gfp8	5	4	2	11	54.5455	18.1818
5'-N4CAAA-3'	gfp7	8	1		9	11.1111	0		5'-N4GAAA-3'	gfp13	6			6	0	0		5'-N4CAAA-3'	gfp7	11			11	0	0		5'-N4GAAA-3'	gfp13	7			7	0	0
	gfp8	3	8	1	12	75	8.33333			gfp14	12			12	0	0			gfp8	13	1		14	7.14286	0			gfp14	6	2		8	25	0
Replicate 3									Replicate 3									Replicate 3									Replicate 3
dThermoTarget-AID									dGeoTarget-AID									AcrThermoTarget-AID									AcrGeoTarget-AID
PAM	Spacer	Genotype of screened colonies			Screened colonies	% edited colonies	% clean KO colonies		PAM	Spacer	Genotype of screened colonies			Screened colonies	% edited colonies	% clean KO colonies		PAM	Spacer	Genotype of screened colonies			Screened colonies	% edited colonies	% clean KO colonies		PAM	Spacer	Genotype of screened colonies			Screened colonies	% edited colonies	% clean KO colonies
		WT	Mixed	Clean							WT	Mixed	Clean							WT	Mixed	Clean							WT	Mixed	Clean
5'-N4CCAA-3'	gfp4		12	1	13	100	7.69231		5'-N4CGAA-3'	gfp5	9			9	0	0		5'-N4CCAA-3'	gfp4	4	5	3	12	66.6667	25		5'-N4CGAA-3'	gfp5	2	4	2	8	75	25
	gfp11	10	3	1	14	28.5714	7.14286			gfp12	10			10	0	0			gfp11	8			8	0	0			gfp12	2	1	1	4	50	25
5'-N4CGAA-3'	gfp5	6		1	7	14.2857	14.2857		5'-N4CAAA-3'	gfp7	4	2		6	33.3333	0		5'-N4CGAA-3'	gfp5	7	1	3	11	36.3636	27.2727		5'-N4CAAA-3'	gfp7	5			5	0	0
	gfp12	6	8		14	57.1429	0			gfp8	3	7		10	70	0			gfp12	5	1	3	9	44.4444	33.3333			gfp8	4	6		10	60	0
5'-N4CAAA-3'	gfp7	10			10	0	0		5'-N4GAAA-3'	gfp13	7			7	0	0		5'-N4CAAA-3'	gfp7	12			12	0	0		5'-N4GAAA-3'	gfp13	6			6	0	0
	gfp8	1	9	2	12	91.6667	16.6667			gfp14	11			11	0	0			gfp8	13	1		14	7.14286	0			gfp14	8			8	0	0
Supplementary Figure 2b						Supplementary Figure 2c
AcrIIC1:ThermoCas9	Induction	Colony count (cfu)				AcrIIC1:GeoCas9	Induction	Colony count (cfu)
spacer		Replicate 1	Replicate 2	Replicate 3		spacer		Replicate 1	Replicate 2	Replicate 3
gfp1	Cas9	262	115	123		gfp1	Cas9	603	692	640
	Cas9 + AcrIIC1	1020	1440	1300			Cas9 + AcrIIC1	1800	1697	1821
	-	524	510	501			-	1161	1378	1284
	AcrIIC1	721	822	854			AcrIIC1	2222	2152	1274
gfp2	Cas9	336	541	271		gfp2	Cas9	590	511	523
	Cas9 + AcrIIC1	1260	1402	1840			Cas9 + AcrIIC1	2609	2640	2520
	-	564	449	449			-	805	912	884
	AcrIIC1	790	1005	1012			AcrIIC1	1952	1905	1623
gfp3	Cas9	82	84	96		gfp3	Cas9	608	605	594
	Cas9 + AcrIIC1	302	452	540			Cas9 + AcrIIC1	2806	2572	2820
	-	940	775	737			-	864	1010	853
	AcrIIC1	776	820	896			AcrIIC1	2302	2581	1911
scrambled	Cas9	1133	1112	1250		scrambled	Cas9	771	997	761
	Cas9 + AcrIIC1	2440	2911	2559			Cas9 + AcrIIC1	2581	2492	3300
	-	1203	905	709			-	1248	1243	1218
	AcrIIC1	674	873	971			AcrIIC1	2081	2580	1607
Figure 2 Note: 5ng of plasmid DNA were transformed and 100μl from 500μl recovery were plated.
Supplementary Figure 5a						Supplementary Figure 5b
AcrIIC1:ThermoCas9	Induction	Colony count (cfu)				AcrIIC1:ThermoCas9	Induction	Colony count (cfu)
spacer		Replicate 1	Replicate 2	Replicate 3		spacer		Replicate 1	Replicate 2	Replicate 3
gfp3	Cas9	115	1	0		gfp5	Cas9	1	3	3
	Cas9 + AcrIIC1	508	4	2			Cas9 + AcrIIC1	93	195	186
gfp4	Cas9	23	5	2		gfp6	Cas9	77	2	0
	Cas9 + AcrIIC1	547	281	154			Cas9 + AcrIIC1	207	11	5
gfp5	Cas9	14	2	5		gfp7	Cas9	12	4	5
	Cas9 + AcrIIC1	404	434	809			Cas9 + AcrIIC1	27	11	12
gfp6	Cas9	69	2	0		gfp8	Cas9	30	4	2
	Cas9 + AcrIIC1	646	245	125			Cas9 + AcrIIC1	1244	116	210
gfp7	Cas9	10	2	1		gfp9	Cas9	1001	532	399
	Cas9 + AcrIIC1	511	142	85			Cas9 + AcrIIC1	1640	187	160
gfp8	Cas9	99	116	162		gfp10	Cas9	1527	488	405
	Cas9 + AcrIIC1	1425	256	153			Cas9 + AcrIIC1	654	257	452
scrambled	Cas9	2396	423	431		scrambled	Cas9	1610	421	677
	Cas9 + AcrIIC1	3659	156	325			Cas9 + AcrIIC1	1994	82	36
Figure 5 Note: 3ng of plasmid DNA were transformed and 100μl from 500μl recovery were plated.
Supplementary Figure 6a		dThermoCas9			AcrIIC1:ThermoCas9				Supplementary Figure 6b		dGeoCas9			AcrIIC1:GeoCas9
Spacer	IPTG (μg)	Replicate 1	Replicate 2	Replicate 3	Replicate 1	Replicate 2	Replicate 3		Spacer	IPTG (μg)	Replicate 1	Replicate 2	Replicate 3	Replicate 1	Replicate 2	Replicate 3
gfp1	0	83918	104769	89086	142378	135518	132996		gfp1	0	152950	126943	137868	145143	179725	158616
	10	32036	39957	35330	109107	103970	98189			10	100429	85440	88297	130115	130103	115447
	50	5367	6606	5710	37422	34962	32886			50	26487	20813	21472	32132	44825	34903
gfp2	0	106810	128736	114169	132650	128819	122139		gfp2	0	114732	98051	105093	126037	158689	139478
	10	62736	74973	66381	129926	120635	114895			10	74959	64092	65616	114495	140174	126326
	50	12431	15307	12790	102110	97656	92793			50	19924	16328	16325	65143	87049	70079
gfp3	0	4761	5429	4892	34017	31086	31025		gfp3	0	86151	70188	78739	74722	95234	78962
	10	2420	2615	2523	18396	17321	16928			10	82986	70354	70859	78451	91560	77267
	50	1910	2065	2004	7320	7048	7147			50	68629	58946	58235	69732	86482	72542
PC	0	188596	207580	186879	181768	175835	170059		PC	0	206289	191409	202195	182304	205505	187782
	10	196034	206496	198298	177133	176761	167584			10	211060	200810	203348	188078	209028	193749
	50	195542	209056	197502	187550	178812	167608			50	210828	204012	204044	188918	210300	195541
NC	0	1384	1648	1783	6709	4866	4907		NC	0	1354	1434	1429	1556	1377	1555
	10	1080	1007	1075	4874	4935	5018			10	1042	1112	1041	1518	1332	1497
	50	1096	1002	1026	5014	4911	4843			50	1038	1091	1081	1433	1340	1524
